# Supplementary material for: Prion protein conversion at two distinct cellular sites precedes fibrillisation
Source: Nat Commun. 2023 Dec 15;14:8354. doi: 10.1038/s41467-023-43961-1 (PMC10724300; doi:10.1038/s41467-023-43961-1)
Supplement: Supplementary file 4 — Source Data [file 41467_2023_43961_MOESM4_ESM.xlsx]

## Sheet: Fig. 1G
	Fig 1G: Antibody-dependent differences in the detection of disease-associated and cellular PrP, mapped as normalised voxel-based intensities in cellular loci where disease-associated PrP deposits
Data summary Supplementary Table 2
				anti-PrP mAb	Cellular Compartment	Mean fluorescence intensity ± SEM [voxels/μm2]*10-5		T-test	Ratio ∫MFI (infected/ uninfected)
									± SEM
						Uninfected	Infected
				6D11	ǂPM	5.9 ± 1.0	82.7 ± 5.6	3.9 x 10-4	14 ± 3
					*Peri	6.2 ± 1.4	160.0 ± 14.9	1.2 x 10-7	27 ± 8
					#ECM	3.9 ± 1.0	114.1 ± 6.6	5.6 x 10-6	29 ± 4
				5B2	PM	4.9 ± 0.4	65.2 ± 6.1	4.4 x 10-13	13 ± 2
					Peri	3.9 ± 0.5	4.2 ± 7.9	0.8	1 ± 1
					ECM	5.0 ± 0.4	119.0 ± 6.5	3.8 x 10-12	23 ± 2
				Saf32	PM	22.3 ± 1.0	75.9 ± 4.1	2.4 x 10-10	3 ± 0
					Peri	7.6 ± 0.9	51.9 ± 5.0	1.3 x 10-3	7 ± 2
					ECM	10.0 ± 3.7	117.5 ± 3.4	2.3 x 10-10	12 ± 1
				ICSM18	PM	27.0 ± 1.7	47.9 ± 4.1	0.2	2 ± 1
					Peri	13.6 ± 6.0	36.8 ± 3.4	6.9 x 10-3	3 ± 1
					ECM	11.8 ± 1.7	99.9 ± 7.4	8.0 x 10-3	8 ± 1
				8H4	PM	29.4 ± 2.1	60.4 ± 3.7	1.5 x 10-8	2 ± 0
					Peri	5.7 ± 1.0	125.3 ± 17.7	3.6 x 10-4	22 ± 5
					ECM	12.7 ± 1.3	66.9 ± 2.3	1.5 x 10-8	5 ± 0
Dataset PLASMA MEMBRANE																Sum/Area
																Average	Mean intensity	SEM gr	T-test	Ratio	Av. Ratio	SEM. Ratio
			ID	Item Name	Name	Population	Type	Min	Max	Mean	Sum	Standard Deviation	Area (µm²)		Fluorescence intensity
															[voxels/μm2]
6D11	M	S7	1	S7_6D11_1b_M.lsm	ROIs 1	ROIs	Object	63	20237	2028.95	5656721	1987.74	8.22		688166		6D11	S7
	M	S7	1	S7_6D11_2c_M_Peri.lsm	ROIs 1	ROIs	Object	140	7785	1266.26	7557035	1072.49	17.59		429621
	M	S7	2	S7_6D11_2c_M_Peri.lsm	ROIs 2	ROIs	Object	1156	4581	1712.36	2654162	565.57	4.57		580779
	M	S7	1	S7_6D11_3b_M.lsm	ROIs 1	ROIs	Object	1055	9091	1840.41	12273688	895.13	19.66		624297
	M	S7	2	S7_6D11_3b_M.lsm	ROIs 2	ROIs	Object	1018	11581	1880.38	5114637	1085.59	8.02		637735	592120	592120	98584.2
Note: what is interesting is the peak intensities in iS7 cells as these are associated to PrPd, whereas other areas would not be denoted PrPd positive aggregates. This also improves the Ratios
																	6D11	iS7
6D11	M	iS7	1	iS7_6D11_1c.lsm	ROIs 1	ROIs	Object	891	48647	14704.4	15807210	9606.25	3.77		4.19289e+06	4.65573e+06	8.26787e+06	563021	0.000387016	7.86282	15.3725	2.45725
			2	iS7_6D11_1c.lsm	ROIs 2	ROIs	Object	429	62748	20099.3	32058365	13671	5.6		5.72471e+06	68
			3	iS7_6D11_1c.lsm	ROIs 3	ROIs	Object	816	56728	17839.4	7439032	11491.7	1.46		5.09523e+06
			4	iS7_6D11_1c.lsm	ROIs 4	ROIs	Object	1580	31002	13298.7	5518942	7264.59	1.46		3.7801e+06
			5	iS7_6D11_1c.lsm	ROIs 5	ROIs	Object	1847	41233	15290.2	4006030	9950.91	0.919		4.35912e+06
			6	iS7_6D11_1c.lsm	ROIs 6	ROIs	Object	1399	53316	16781.1	2802442	11571.6	0.586		4.78232e+06
6D11	M	iS7	1	iS7_6D11_3c.lsm	ROIs 1	ROIs	Object	1442	65409	28217.9	9791608	15457.7	0.64		1.52994e+07	1.20646e+07				20.3753
			2	iS7_6D11_3c.lsm	ROIs 2	ROIs	Object	1490	52431	22461.2	8490334	12906.1	0.697		1.21813e+07
			3	iS7_6D11_3c.lsm	ROIs 3	ROIs	Object	1106	45754	18496.7	8859936	11843.3	0.883		1.00339e+07
			4	iS7_6D11_3c.lsm	ROIs 4	ROIs	Object	4119	39727	19817.2	9175357	7806.39	0.854		1.0744e+07
6D11	M	iS7	1	iS7_6D11_4b.lsm	ROIs 1	ROIs	Object	2901	57309	18496.5	8804358	10997.2	0.878		1.00277e+07	9.59265e+06				16.2005
			2	iS7_6D11_4b.lsm	ROIs 2	ROIs	Object	3997	44618	19968.7	11442062	8468.4	1.06		1.07944e+07
			3	iS7_6D11_4b.lsm	ROIs 3	ROIs	Object	2240	34286	17614.2	5231428	7198.14	0.548		9.5464e+06
			4	iS7_6D11_4b.lsm	ROIs 4	ROIs	Object	2017	33872	14752.5	5753486	7897.75	0.719		8.00207e+06
6D11	M	iS7	1	iS7_6D11_1d.lsm	ROIs 1	ROIs	Object	1618	47838	19398.5	10048410	10048.1	2.04		4.92569e+06	5.36336e+06				9.05789
			2	iS7_6D11_1d.lsm	ROIs 2	ROIs	Object	2846	63960	27415.8	27306122	13046.5	3.92		6.96585e+06
			3	iS7_6D11_1d.lsm	ROIs 3	ROIs	Object	1096	42906	14920	10011288	7456.2	2.64		3.79215e+06
			4	iS7_6D11_1d.lsm	ROIs 4	ROIs	Object	3926	59592	24429	8232574	12538.1	1.33		6.18991e+06
			5	iS7_6D11_1d.lsm	ROIs 5	ROIs	Object	3025	50101	20903.7	3595442	10243.8	0.677		5.31084e+06
			6	iS7_6D11_1d.lsm	ROIs 6	ROIs	Object	2038	38602	17076.4	2646842	9497.55	0.61		4.33909e+06
			7	iS7_6D11_1d.lsm	ROIs 7	ROIs	Object	3080	40524	18749.3	2456161	8448.67	0.516		4.76e+06
			8	iS7_6D11_1d.lsm	ROIs 8	ROIs	Object	6180	52238	26085.7	3391145	10710.6	0.512		6.62333e+06
6D11	M	iS7	1	iS7_6D11_1c.lsm	ROIs 1	ROIs	Object	1842	48647	18026	13104872	9347.5	2.55		5.13917e+06	5.1569e+06				8.70921
			2	iS7_6D11_1c.lsm	ROIs 2	ROIs	Object	2693	62748	25236.7	30637336	11806.4	4.26		7.19186e+06
			3	iS7_6D11_1c.lsm	ROIs 3	ROIs	Object	1604	56728	19280.8	10700868	10958.8	1.95		5.48762e+06
			4	iS7_6D11_1c.lsm	ROIs 4	ROIs	Object	2118	50647	16604.1	2606844	10149.1	0.551		4.73111e+06
			5	iS7_6D11_1c.lsm	ROIs 5	ROIs	Object	2852	31002	13772.4	5082022	6571.12	1.29		3.93955e+06
			6	iS7_6D11_1c.lsm	ROIs 6	ROIs	Object	3746	30283	15626.9	3891107	5644.88	0.874		4.45207e+06
6D11	M	iS7	1	iS7_6D11_3c.lsm	ROIs 1	ROIs	Object	2011	65409	26200.7	11633126	14385.9	0.819		1.42041e+07	1.23056e+07				20.7823
			2	iS7_6D11_3c.lsm	ROIs 2	ROIs	Object	3006	39727	20652.4	8550080	7928.89	0.763		1.12059e+07
			3	iS7_6D11_3c.lsm	ROIs 3	ROIs	Object	2966	40259	17355.1	11020487	7022.44	1.17		9.41922e+06
			4	iS7_6D11_3c.lsm	ROIs 4	ROIs	Object	3225	52431	25855.1	8506334	10920.6	0.607		1.40137e+07
			5	iS7_6D11_3c.lsm	ROIs 5	ROIs	Object	2559	45754	23343.6	8590445	9792.38	0.679		1.26516e+07
			6	iS7_6D11_3c.lsm	ROIs 6	ROIs	Object	9236	38888	22724.9	2726988	7940.68	0.221		1.23393e+07
6D11	M	iS7	1	iS7_6D11_3d.lsm	ROIs 1	ROIs	Object	1729	61277	23659	8895803	12286.8	0.693		1.28367e+07	1.21835e+07				20.5761
			2	iS7_6D11_3d.lsm	ROIs 2	ROIs	Object	2801	47334	20296.6	4850885	11050.9	0.441		1.09997e+07
			3	iS7_6D11_3d.lsm	ROIs 3	ROIs	Object	3502	45081	17908.5	3653334	9384.3	0.376		9.71631e+06
			4	iS7_6D11_3d.lsm	ROIs 4	ROIs	Object	12485	35890	28267	1696019	5255.81	0.111		1.52795e+07
			5	iS7_6D11_3d.lsm	ROIs 5	ROIs	Object	11888	29163	22225.9	1933652	4104.33	0.16		12085325
6D11	M	iS7	1	iS7_6D11_4b.lsm	ROIs 1	ROIs	Object	4573	44618	17836.3	15588950	7770.84	1.61		9.68258e+06	8.26472e+06				13.9579
			2	iS7_6D11_4b.lsm	ROIs 2	ROIs	Object	3373	29644	12993.8	1312378	6313.35	0.186		7.0558e+06
			3	iS7_6D11_4b.lsm	ROIs 3	ROIs	Object	5695	25900	14786.1	2794576	4242.44	0.349		8.00738e+06
			4	iS7_6D11_4b.lsm	ROIs 4	ROIs	Object	4293	57309	21576.6	8738528	10853.9	0.747		1.16982e+07
			5	iS7_6D11_4b.lsm	ROIs 5	ROIs	Object	2245	34286	17450.5	4589471	8302.79	0.485		9.46283e+06
			6	iS7_6D11_4b.lsm	ROIs 6	ROIs	Object	2472	33872	15282.4	5669759	7662.8	0.684		8.28912e+06
			7	iS7_6D11_4b.lsm	ROIs 7	ROIs	Object	5146	36743	17497.8	1924755	7718.04	0.203		9.48155e+06
			8	iS7_6D11_4b.lsm	ROIs 8	ROIs	Object	3048	26769	11884.8	3113827	6176.69	0.483		6.44685e+06
			9	iS7_6D11_4b.lsm	ROIs 9	ROIs	Object	1158	19260	10252.4	1558364	5408.61	0.28		5.56559e+06
			10	iS7_6D11_4b.lsm	ROIs 10	ROIs	Object	6330	26061	13692.4	2259237	4091.33	0.304		7.4317e+06
			11	iS7_6D11_4b.lsm	ROIs 11	ROIs	Object	2746	34797	14400.4	950428	8158.79	0.122		7.79039e+06
6D11	M	iS7	1	iS7_6D11_5.lsm	ROIs 1	ROIs	Object	14727	65535	47543.4	15689321	14116.9	0.609		2.57624e+07	2.00774e+07				33.9077
			2	iS7_6D11_5.lsm	ROIs 2	ROIs	Object	19411	64461	44267.7	4603842	12741	0.192		2.39783e+07
			3	iS7_6D11_5.lsm	ROIs 3	ROIs	Object	9872	42286	25215.2	6051656	6911.81	0.443		1.36606e+07
			4	iS7_6D11_5.lsm	ROIs 4	ROIs	Object	2282	58808	31205.9	8488012	14777.5	0.502		1.69084e+07
6D11	M	iS7	1	iS7_6D11_10d M.lsm	ROIs 1	ROIs	Object	5385	51933	21302.3	16850134	8564.04	2.12		7.94818e+06	6.58107e+06				11.1144
			2	iS7_6D11_10d M.lsm	ROIs 2	ROIs	Object	4016	36832	21991.6	8774644	8091.89	1.07		8.2006e+06
			3	iS7_6D11_10d M.lsm	ROIs 3	ROIs	Object	7126	30350	18477.7	6079155	5361.22	0.884		6.87687e+06
			4	iS7_6D11_10d M.lsm	ROIs 4	ROIs	Object	1434	30125	12692.6	1320026	8882.7	0.279		4.73128e+06
			5	iS7_6D11_10d M.lsm	ROIs 5	ROIs	Object	4519	24685	13835.2	3804691	4944.37	0.739		5.14843e+06
6D11	M	iS7	1	iS7_6D11_12b M.lsm	ROIs 1	ROIs	Object	3883	65326	30477.7	22035370	12915.8	4.57		4.82174e+06	3.88054e+06				6.55364
			2	iS7_6D11_12b M.lsm	ROIs 2	ROIs	Object	4109	50882	26219.9	3880546	13652.1	0.935		4.15032e+06
			3	iS7_6D11_12b M.lsm	ROIs 3	ROIs	Object	2326	65535	29222.2	4675549	20864.1	1.01		4.62926e+06
			4	iS7_6D11_12b M.lsm	ROIs 4	ROIs	Object	3775	51623	22432.2	2131057	11090.2	0.6		3.55176e+06
			5	iS7_6D11_12b M.lsm	ROIs 5	ROIs	Object	2802	38849	18909.1	1550543	10109	0.518		2.99333e+06
			6	iS7_6D11_12b M.lsm	ROIs 6	ROIs	Object	8358	52428	24904.6	1818037	10665.8	0.461		3.94368e+06
			7	iS7_6D11_12b M.lsm	ROIs 7	ROIs	Object	6111	33447	16721	2140294	6078.08	0.808		2.64888e+06
			8	iS7_6D11_12b M.lsm	ROIs 8	ROIs	Object	9860	34646	23401.6	1053073	7506.12	0.284		3.708e+06
			9	iS7_6D11_12b M.lsm	ROIs 9	ROIs	Object	2564	61552	28287.2	2319553	15764.5	0.518		4.4779e+06
8H4	M	S7	1	S7_8H4_1b M.lsm	ROIs 1	ROIs	Object	481	29822	6027.16	24199037	4013.35	8.28		2.92259e+06	2.41749e+06	2.94048e+06	214123
			2	S7_8H4_1b M.lsm	ROIs 2	ROIs	Object	532	42355	8461.85	26654817	6058.1	6.5		4.10074e+06
			3	S7_8H4_1b M.lsm	ROIs 3	ROIs	Object	472	24528	4376.84	10920220	3676.97	5.14		2.12456e+06
			4	S7_8H4_1b M.lsm	ROIs 4	ROIs	Object	407	28900	4148.58	8313759	2985.13	4.13		2.01302e+06
			5	S7_8H4_1b M.lsm	ROIs 5	ROIs	Object	1143	10949	2403.81	2283622	1599.43	1.96		1.16511e+06
			6	S7_8H4_1b M.lsm	ROIs 6	ROIs	Object	855	21630	4491.05	15426740	2285.16	7.08		2.17892e+06
8H4	M	S7	1	S7_8H4_1b M Peri.lsm	ROIs 1	ROIs	Object	914	32455	7521.16	28542784	4188.97	7.83		3.64531e+06	3.41229e+06		726578
			2	S7_8H4_1b M Peri.lsm	ROIs 2	ROIs	Object	1490	19091	6395.59	15464543	2637.35	4.99		3.09911e+06
			3	S7_8H4_1b M Peri.lsm	ROIs 3	ROIs	Object	2344	40161	9774.72	17799772	4694.48	3.76		4.73398e+06
			4	S7_8H4_1b M Peri.lsm	ROIs 4	ROIs	Object	905	18620	6348.47	10957467	2958.39	3.56		3.07794e+06
			5	S7_8H4_1b M Peri.lsm	ROIs 5	ROIs	Object	456	32818	5421.39	28185803	4652.12	10.72		2.62927e+06
			6	S7_8H4_1b M Peri.lsm	ROIs 6	ROIs	Object	619	24050	6775.93	12494809	5154.92	3.8		3.28811e+06
8H4	M	S7	1	S7_8H4_2b M.lsm	ROIs 1	ROIs	Object	1105	29473	7729.92	84843557	3913.7	22.63		3.74916e+06	3.39912e+06		453035
			2	S7_8H4_2b M.lsm	ROIs 2	ROIs	Object	1304	27286	7859.99	29184151	4431.27	7.66		3.80994e+06
			3	S7_8H4_2b M.lsm	ROIs 3	ROIs	Object	935	32683	6499.22	27381231	4325.65	8.69		3.15089e+06
			4	S7_8H4_2b M.lsm	ROIs 4	ROIs	Object	526	21255	5951.07	24304170	3447.08	8.42		2.88648e+06
8H4	M	S7	1	S7_8H4_3b M.lsm	ROIs 1	ROIs	Object	729	65535	7532.62	46129747	5851.77	16.36		2.81967e+06	2.17678e+06		909181
			2	S7_8H4_3b M.lsm	ROIs 2	ROIs	Object	480	24290	4097.88	22333447	3144.09	14.56		1.53389e+06
8H4	M	iS7	1	iS7_8H4_10b M Peri.lsm	ROIs 1	ROIs	Object	8356	54522	27248.8	8855871	11997.9	1.44		6.14991e+06	6.7053e+06	6.03596e+06	364964	1.46607e-08	2.28034	2.05271	0.395717
			2	iS7_8H4_10b M Peri.lsm	ROIs 2	ROIs	Object	8731	55136	33860.9	4164891	10652.5	0.546		7.62801e+06
			3	iS7_8H4_10b M Peri.lsm	ROIs 3	ROIs	Object	4246	64621	28673.5	14852875	12065.6	2.3		6.45777e+06
			4	iS7_8H4_10b M Peri.lsm	ROIs 4	ROIs	Object	7666	65535	30496.9	2653231	16025.9	0.386		6.87366e+06
			5	iS7_8H4_10b M Peri.lsm	ROIs 5	ROIs	Object	9964	48887	28487	4216077	9223.81	0.657		6.41716e+06
8H4	M	iS7	1	iS7_8H4_10c M Peri.lsm	ROIs 1	ROIs	Object	7762	50065	24939.3	6633862	9454.13	1.18		5.62192e+06	4.63802e+06				1.5773
			2	iS7_8H4_10c M Peri.lsm	ROIs 2	ROIs	Object	5195	46222	22822	11319720	7186.18	2.2		5.14533e+06
			3	iS7_8H4_10c M Peri.lsm	ROIs 3	ROIs	Object	3274	58779	21143.2	4503492	12416.5	0.946		4.76056e+06
			4	iS7_8H4_10c M Peri.lsm	ROIs 4	ROIs	Object	3933	42140	13451.8	4264232	6602.77	1.41		3.02428e+06
8H4	M	iS7	1	iS7_8H4_9c M Peri.lsm	ROIs 1	ROIs	Object	6717	65089	31048.4	41325389	13072.3	5.23		7.9016e+06	6.59722e+06				2.24358
			1	iS7_8H4_9b M Peri.lsm	ROIs 1	ROIs	Object	1620	65535	28770.6	57915302	14251.4	7.91		7.32178e+06
			1	iS7_8H4_8b M.lsm	ROIs 1	ROIs	Object	5439	49208	23749.7	15936052	9964.24	2.85		5.5916e+06
			2	iS7_8H4_8b M.lsm	ROIs 2	ROIs	Object	4699	45801	23703.6	11259231	9172.97	2.02		5.57388e+06
5B2	M	S7	1	S7_5B2_1b M Peri.lsm	ROIs 1	ROIs	Object	1101	8344	1939.86	7189129	836.29	11.12		646504	452441	486591	37185.2
			2	S7_5B2_1b M Peri.lsm	ROIs 2	ROIs	Object	189	6262	1361.09	1797996	1308.96	3.97		452896	18
			3	S7_5B2_1b M Peri.lsm	ROIs 3	ROIs	Object	185	4326	774.46	3747613	447.61	14.53		257922
5B2	M	S7	1	S7_5B2_1c M Peri.lsm	ROIs 1	ROIs	Object	1480	6578	2219.02	3723512	711.2	5.04		738792	466406
			2	S7_5B2_1c M Peri.lsm	ROIs 2	ROIs	Object	158	3808	588.01	1233047	694.1	6.29		196033
			3	S7_5B2_1c M Peri.lsm	ROIs 3	ROIs	Object	194	5224	1393.18	1574296	1134.34	3.39		464394
5B2	M	S7	1	S7_5B2_2b M Peri.lsm	ROIs 1	ROIs	Object	205	6432	1203.23	3874402	1137.96	9.67		400662	572287
			2	S7_5B2_2b M Peri.lsm	ROIs 2	ROIs	Object	1260	5488	1925.96	3206721	671.2	5		641344
			3	S7_5B2_2b M Peri.lsm	ROIs 3	ROIs	Object	1304	7319	2024.24	4143614	783.75	6.14		674856
5B2	M	S7	1	S7_5B2_2c M Peri.lsm	ROIs 1	ROIs	Object	215	8499	975.05	6441191	801.02	19.83		324821	491540
			2	S7_5B2_2c M Peri.lsm	ROIs 2	ROIs	Object	1014	4437	1457.15	2547105	448.64	5.25		485163
			3	S7_5B2_2c M Peri.lsm	ROIs 3	ROIs	Object	190	6324	1995.48	1688180	1072.92	2.54		664638
5B2	M	S7	1	S7_5B2_3b M Peri.lsm	ROIs 1	ROIs	Object	1269	7988	2083.27	4626951	925.51	8.37		552802	468435
			2	S7_5B2_3b M Peri.lsm	ROIs 2	ROIs	Object	1145	3412	1534.35	825482	371.51	2.03		406641
			3	S7_5B2_3b M Peri.lsm	ROIs 3	ROIs	Object	854	4317	1388.45	2660274	554.05	7.22		368459
			4	S7_5B2_3b M Peri.lsm	ROIs 4	ROIs	Object	1448	6639	2152.65	1750105	717.53	3.07		570067
			5	S7_5B2_3b M Peri.lsm	ROIs 5	ROIs	Object	193	4054	1203.89	2393342	1024.16	7.49		319538
			6	S7_5B2_3b M Peri.lsm	ROIs 6	ROIs	Object	209	6119	2234.28	2935845	699.82	4.95		593100
5B2	M	iS7	1	iS7_5B2_1b M Peri.lsm	ROIs 1	ROIs	Object	2439	52375	19756.4	47020318	8921.85	4.59		1.02441e+07	9.33321e+06	6.52149e+06	612126	4.39297e-13	19.1808	16.0829	2.24251
			2	iS7_5B2_1b M Peri.lsm	ROIs 2	ROIs	Object	5692	42488	21990.5	10819338	8196.21	0.949		1.14008e+07	18
			3	iS7_5B2_1b M Peri.lsm	ROIs 3	ROIs	Object	3029	46667	17878.2	17234540	8867.8	1.86		9.26588e+06
			4	iS7_5B2_1b M Peri.lsm	ROIs 4	ROIs	Object	326	32412	12403.5	12651579	7580.79	1.97		6.42212e+06
5B2	M	iS7	1	iS7_5B2_1c M Peri.lsm	ROIs 1	ROIs	Object	1883	52782	22908.9	15028230	11314.7	1.6		9.39264e+06	8.53059e+06				17.5313
			2	iS7_5B2_1c M Peri.lsm	ROIs 2	ROIs	Object	1257	56157	18655.1	20091553	10731.7	2.62		7.66853e+06
5B2	M	iS7	1	iS7_5B2_3b M Peri.lsm	ROIs 1	ROIs	Object	2296	62905	25344.9	15485735	14676.3	3.26		4.75023e+06	4.98248e+06				10.2396
			2	iS7_5B2_3b M Peri.lsm	ROIs 2	ROIs	Object	2207	65038	29834.2	11098310	15553	1.99		5.57704e+06
			3	iS7_5B2_3b M Peri.lsm	ROIs 3	ROIs	Object	2210	65535	28283.8	16687410	17585.3	3.15		5.29759e+06
			4	iS7_5B2_3b M Peri.lsm	ROIs 4	ROIs	Object	1779	52402	22944.2	8282870	10802.4	1.93		4.29164e+06
			5	iS7_5B2_3b M Peri.lsm	ROIs 5	ROIs	Object	1224	65535	26612.7	10991033	14983.3	2.2		4.99592e+06
5B2	M	iS7	1	iS7_5B2_3c M Peri.lsm	ROIs 1	ROIs	Object	3392	65448	29420.3	10591317	13350.3	1.92		5.51631e+06	5.61534e+06				11.5402
			2	iS7_5B2_3c M Peri.lsm	ROIs 2	ROIs	Object	2755	65431	28139.6	13929110	14106.5	2.64		5.27618e+06
			3	iS7_5B2_3c M Peri.lsm	ROIs 3	ROIs	Object	2319	63807	22053	11357294	11248.8	2.75		4.12993e+06
			1	iS7_5B2_5c M Peri.lsm	ROIs 1	ROIs	Object	6146	59225	28693.8	19827442	11625.8	2.63		7.53895e+06
5B2	M	iS7	1	iS7_5B2_7c M Peri.lsm	ROIs 1	ROIs	Object	1731	47992	24032.7	10213877	11292.5	0.954		1.07064e+07	1.06673e+07				21.9225
			2	iS7_5B2_7c M Peri.lsm	ROIs 2	ROIs	Object	2904	52117	22245.3	13970024	11898.6	1.41		9.90782e+06
			3	iS7_5B2_7c M Peri.lsm	ROIs 3	ROIs	Object	791	57568	25559.5	12754169	10662.1	1.12		1.13877e+07
ICSM18	M	S7	1	S7_ICSM18_2b Mi.lsm	ROIs 1	ROIs	Object	1041	19791	5887.57	10644726	2946.31	4.86		2.19027e+06	2.61296e+06	2.69572e+06	173117
			2	S7_ICSM18_2b Mi.lsm	ROIs 2	ROIs	Object	493	20964	6640.47	28646992	2926.69	11.59		2.4717e+06	12
			3	S7_ICSM18_2b Mi.lsm	ROIs 3	ROIs	Object	4093	12296	7266.19	1416907	1809.7	0.524		2.70402e+06
			4	S7_ICSM18_2b Mi.lsm	ROIs 4	ROIs	Object	2213	16065	8284.55	17157308	2598.39	5.56		3.08585e+06
ICSM18	M	S7	1	S7_ICSM18_2b M Peri.lsm	ROIs 1	ROIs	Object	1300	12014	6849.34	26596001	1808.45	10.43		2.54995e+06	2.44136e+06
			2	S7_ICSM18_2b M Peri.lsm	ROIs 2	ROIs	Object	985	14106	6453.99	15166876	2457.6	6.31		2.40363e+06
			3	S7_ICSM18_2b M Peri.lsm	ROIs 3	ROIs	Object	1107	13066	6371.64	12208059	2595.08	5.15		2.3705e+06
ICSM18	M	S7	1	S7_ICSM18_3b M.lsm	ROIs 1	ROIs	Object	785	17405	4686.95	33413260	2503.7	16.51		2.02382e+06	2.91454e+06
			2	S7_ICSM18_3b M.lsm	ROIs 2	ROIs	Object	3417	19759	9884.94	11585155	3023.19	2.71		4.27496e+06
			3	S7_ICSM18_3b M.lsm	ROIs 3	ROIs	Object	1101	20272	7212.34	20223405	3881.36	6.5		3.11129e+06
			4	S7_ICSM18_3b M.lsm	ROIs 4	ROIs	Object	1323	16300	6596.03	31575173	2683.31	11.09		2.84718e+06
			5	S7_ICSM18_3b M.lsm	ROIs 5	ROIs	Object	1200	14260	5364.13	15142927	2595.72	6.54		2.31543e+06
ICSM18	M	iS7	1	iS7_ICSM18_2b M Peri.lsm	ROIs 1	ROIs	Object	1246	35276	14630.6	24213680	6315.39	4.6		5.26384e+06	4.13752e+06	4.79481e+06	458833	0.214708	1.53485	1.77868	0.628869
			2	iS7_ICSM18_2b M Peri.lsm	ROIs 2	ROIs	Object	2926	27887	10084.1	13643856	4393.12	3.76		3.62869e+06	31	2.35802e+06
			3	iS7_ICSM18_2b M Peri.lsm	ROIs 3	ROIs	Object	865	26514	9794.62	10313730	5675.55	2.93		3.52004e+06
ICSM18	M	iS7	1	iS7_ICSM18_3b M Peri.lsm	ROIs 1	ROIs	Object	488	24619	6256.09	23992109	4353.68	10.66		2.25067e+06	2.18686e+06				0.811236
			2	iS7_ICSM18_3b M Peri.lsm	ROIs 2	ROIs	Object	1078	15304	5145.56	11109267	2234.86	6		1.85154e+06
			3	iS7_ICSM18_3b M Peri.lsm	ROIs 3	ROIs	Object	1701	14710	6832.25	10890609	1921.31	4.43		2.45838e+06
ICSM18	M	iS7	1	iS7_ICSM18_5b M + Peri.lsm	ROIs 1	ROIs	Object	607	26174	5653.9	11177759	4121.09	6.48		1.72496e+06	1.74776e+06				0.648349
			2	iS7_ICSM18_5b M + Peri.lsm	ROIs 2	ROIs	Object	1626	28987	5802.86	5187757	3883.55	2.93		1.77057e+06
ICSM18	M	iS7	1	iS7_ICSM18_7b M Peri.lsm	ROIs 1	ROIs	Object	565	25401	5382.52	7939212	4582.45	12.18		651824	555745				0.206159
			2	iS7_ICSM18_7b M Peri.lsm	ROIs 2	ROIs	Object	339	31809	3799.11	2036324	4356.99	4.43		459667
			1	iS7_ICSM18_1b M Peri.lsm	ROIs 1	ROIs	Object	3452	45857	20180.2	3874606	10788.2	0.263		1.47323e+07	1.52453e+07				5.65537
			2	iS7_ICSM18_1b M Peri.lsm	ROIs 2	ROIs	Object	6146	46506	20005.4	3500947	10088.3	0.24		1.45873e+07
			3	iS7_ICSM18_1b M Peri.lsm	ROIs 3	ROIs	Object	5743	33828	17544.9	3982689	7571.66	0.311		1.28061e+07
			4	iS7_ICSM18_1b M Peri.lsm	ROIs 4	ROIs	Object	7454	29450	13633.5	2085922	5157.09	0.21		9.93296e+06
			5	iS7_ICSM18_1b M Peri.lsm	ROIs 5	ROIs	Object	11152	61360	32465.3	5486642	12392.1	0.232		2.36493e+07
			6	iS7_ICSM18_1b M Peri.lsm	ROIs 6	ROIs	Object	8658	34431	21592.8	6715354	6808.16	0.426		1.57637e+07
			1	iS7_ICSM18_2b M Peri.lsm	ROIs 1	ROIs	Object	1995	35276	15353.3	26315498	5396.04	4.76		5.52847e+06	5.2877e+06				1.96152
			2	iS7_ICSM18_2b M Peri.lsm	ROIs 2	ROIs	Object	4044	24164	14123.9	2104453	4860.63	0.414		5.08322e+06
			3	iS7_ICSM18_2b M Peri.lsm	ROIs 3	ROIs	Object	6286	27887	14590	3093076	4607.35	0.589		5.2514e+06
			1	iS7_ICSM18_5b M + Peri.lsm	ROIs 1	ROIs	Object	2071	26174	9618.8	4944062	4206.39	1.69		2.92548e+06	2.3272e+06				0.863296
			2	iS7_ICSM18_5b M + Peri.lsm	ROIs 2	ROIs	Object	249	28987	6601.32	2046409	6397.25	1.02		2.00628e+06
			3	iS7_ICSM18_5b M + Peri.lsm	ROIs 3	ROIs	Object	2698	23943	9409.9	997449	5555.71	0.347		2.87449e+06
			4	iS7_ICSM18_5b M + Peri.lsm	ROIs 4	ROIs	Object	2359	17439	7197.37	870882	3253.59	0.397		2.19366e+06
			5	iS7_ICSM18_5b M + Peri.lsm	ROIs 5	ROIs	Object	1171	15640	5365.54	1228709	3168.34	0.751		1.6361e+06
			1	iS7_ICSM18_7b M Peri.lsm	ROIs 1	ROIs	Object	601	24890	5795.75	301379	6388.23	0.43		700881	869734				0.322636
			2	iS7_ICSM18_7b M Peri.lsm	ROIs 2	ROIs	Object	570	31809	4884.95	1074688	4970.26	1.82		590488
			3	iS7_ICSM18_7b M Peri.lsm	ROIs 3	ROIs	Object	1112	20709	5158.21	541612	4716.5	0.867		624697
			4	iS7_ICSM18_7b M Peri.lsm	ROIs 4	ROIs	Object	1165	21494	9577.32	1446175	4978.72	1.25		1156940
			5	iS7_ICSM18_7b M Peri.lsm	ROIs 5	ROIs	Object	2449	23273	8821.27	643953	5419.12	0.603		1.06792e+06
			6	iS7_ICSM18_7b M Peri.lsm	ROIs 6	ROIs	Object	800	25401	6878.92	901138	5892.46	1.08		834387
			7	iS7_ICSM18_7b M Peri.lsm	ROIs 7	ROIs	Object	3093	21065	9188.82	3216086	4658.46	2.89		1.11283e+06
Saf32	M	S7	1	S7_Saf32_1b_M Peri.lsm	ROIs 1	ROIs	Object	1117	13146	5457.89	6363900	2754.39	2.78		2.28917e+06	1.86337e+06	2.23255e+06	100344
			2	S7_Saf32_1b_M Peri.lsm	ROIs 2	ROIs	Object	721	16020	4118.07	13256063	2675.2	7.69		1.72381e+06	13
			3	S7_Saf32_1b_M Peri.lsm	ROIs 3	ROIs	Object	427	14600	3764.02	10708639	2361.79	6.79		1.57712e+06
			1	S7_Saf32_3 M Peri.lsm	ROIs 1	ROIs	Object	764	35594	8520.71	25127561	5551.89	9.17		2.74019e+06	2.65103e+06
			2	S7_Saf32_3 M Peri.lsm	ROIs 2	ROIs	Object	1016	34827	9051.01	22618485	6745.03	7.77		2.911e+06
			3	S7_Saf32_3 M Peri.lsm	ROIs 3	ROIs	Object	1173	23175	7164.95	13742380	4366.81	5.97		2.30191e+06
			1	S7_Saf32_3b M Peri.lsm	ROIs 1	ROIs	Object	746	24704	7586.03	21718814	4629.53	8.91		2.43758e+06	2.32907e+06
			2	S7_Saf32_3b M Peri.lsm	ROIs 2	ROIs	Object	685	24119	6950.62	31486312	4736.08	14.09		2.23466e+06
			3	S7_Saf32_3b M Peri.lsm	ROIs 3	ROIs	Object	735	16252	7328.1	25567749	2606.82	10.85		2.35647e+06
			4	S7_Saf32_3b M Peri.lsm	ROIs 4	ROIs	Object	1329	18098	7116.23	21960692	2910.47	9.6		2.28757e+06
			1	S7_Saf32_4b M Peri.lsm	ROIs 1	ROIs	Object	504	23206	6382.38	9937362	4358.87	4.84		2.05317e+06	2.05455e+06
			2	S7_Saf32_4b M Peri.lsm	ROIs 2	ROIs	Object	1000	18849	6330.88	17416260	3530.79	8.56		2.03461e+06
			3	S7_Saf32_4b M Peri.lsm	ROIs 3	ROIs	Object	569	22608	6460.15	7784484	4230.78	3.75		2.07586e+06
Saf32	M	iS7	1	iS7_Saf32_1b M.lsm	ROIs 1	ROIs	Object	796	45053	11788.7	15254636	8857.46	3.75		4.0679e+06	4.94677e+06	7.58799e+06	411138	2.41562e-10	2.21575	3.42758	0.35911
			2	iS7_Saf32_1b M.lsm	ROIs 2	ROIs	Object	3981	48034	15257.7	6789679	9289	1.29		5.26332e+06	32
			3	iS7_Saf32_1b M.lsm	ROIs 3	ROIs	Object	2577	40403	16281.3	13887931	8926.11	2.47		5.62264e+06
			4	iS7_Saf32_1b M.lsm	ROIs 4	ROIs	Object	652	49548	13990.8	3987388	13103.1	0.825		4.8332e+06
Saf32	M	iS7	1	iS7_Saf32_1d M.lsm	ROIs 1	ROIs	Object	4484	52533	20276.3	22608099	10289.9	3.23		6.99941e+06	5.95583e+06				2.66773
			2	iS7_Saf32_1d M.lsm	ROIs 2	ROIs	Object	2827	64139	21102.5	17641677	11599	2.42		7.28995e+06
			3	iS7_Saf32_1d M.lsm	ROIs 3	ROIs	Object	840	61996	16142.5	10266661	11283	1.84		5.57971e+06
			4	iS7_Saf32_1d M.lsm	ROIs 4	ROIs	Object	2164	53346	17435.6	8369094	10092.7	1.39		6.02093e+06
			5	iS7_Saf32_1d M.lsm	ROIs 5	ROIs	Object	2335	51936	12349.1	13188803	9039.5	3.09		4.26822e+06
			6	iS7_Saf32_1d M.lsm	ROIs 6	ROIs	Object	1758	53063	16154.9	20355179	9903.69	3.65		5.57676e+06
Saf32	M	iS7	1	iS7_Saf32_2b M.lsm	ROIs 1	ROIs	Object	2336	65535	20319.5	57544702	11129.3	8.2		7.01765e+06	8.65926e+06				3.87864
			2	iS7_Saf32_2b M.lsm	ROIs 2	ROIs	Object	3878	65443	26941.6	15814701	12168.4	1.7		9.30277e+06
			3	iS7_Saf32_2b M.lsm	ROIs 3	ROIs	Object	3891	62272	26679.5	27986806	12468.8	3.04		9.20619e+06
			4	iS7_Saf32_2b M.lsm	ROIs 4	ROIs	Object	5562	56011	26438.8	14303387	10594.8	1.57		9.11044e+06
Saf32	M	iS7	1	iS7_Saf32_2c M.lsm	ROIs 1	ROIs	Object	2341	65527	28522.6	31717114	15424.8	3.22		9.85004e+06	9.03828e+06				4.04842
			2	iS7_Saf32_2c M.lsm	ROIs 2	ROIs	Object	3400	65446	30217.2	20698815	14615	1.98		1.04539e+07
			3	iS7_Saf32_2c M.lsm	ROIs 3	ROIs	Object	2801	53334	21728.5	15622779	10300.3	2.08		7.51095e+06
			4	iS7_Saf32_2c M.lsm	ROIs 4	ROIs	Object	3798	63564	24155.7	22513113	12668	2.7		8.33819e+06
Saf32	M	iS7	1	iS7_Saf32_4c M Peri.lsm	ROIs 1	ROIs	Object	876	65535	23699.3	38203358	16030	4.33		8.82295e+06	7.37699e+06				3.30429
			2	iS7_Saf32_4c M Peri.lsm	ROIs 2	ROIs	Object	926	52025	15661.1	42629658	10129.6	7.31		5.83169e+06
			3	iS7_Saf32_4c M Peri.lsm	ROIs 3	ROIs	Object	1814	65445	20105.2	14877878	14836.2	1.99		7.47632e+06
Saf32	M	iS7	1	iS7_Saf32_5b M Peri.lsm	ROIs 1	ROIs	Object	4003	62130	25415.8	22620085	11558.2	2.97		7.61619e+06	6.42996e+06				2.8801
			2	iS7_Saf32_5b M Peri.lsm	ROIs 2	ROIs	Object	718	55920	17366.7	29627604	10906.3	5.69		5.20696e+06
			3	iS7_Saf32_5b M Peri.lsm	ROIs 3	ROIs	Object	5575	64531	29402.2	6262673	17474.3	0.71		8.82067e+06
			4	iS7_Saf32_5b M Peri.lsm	ROIs 4	ROIs	Object	877	46890	16254.2	12288195	10084	2.52		4.87627e+06
			5	iS7_Saf32_5b M Peri.lsm	ROIs 5	ROIs	Object	2126	58586	18468.2	9566506	12553	1.73		5.52977e+06
			6	iS7_Saf32_5b M Peri.lsm	ROIs 6	ROIs	Object	2132	57775	21787.3	22593454	12873.2	3.46		6529900
Saf32	M	iS7	1	iS7_Saf32_7b M.lsm	ROIs 1	ROIs	Object	9657	65535	43352.7	15563625	17131	1.35		1.15286e+07	1.11585e+07				4.99812
			2	iS7_Saf32_7b M.lsm	ROIs 2	ROIs	Object	13469	65535	40576.3	8926798	14439.1	0.827		1.07942e+07
			3	iS7_Saf32_7b M.lsm	ROIs 3	ROIs	Object	24196	65535	48186.9	4866873	11713.1	0.379		1.28414e+07
			4	iS7_Saf32_7b M.lsm	ROIs 4	ROIs	Object	16091	65170	35463.2	6631627	12098.6	0.703		9.43332e+06
			5	iS7_Saf32_7b M.lsm	ROIs 5	ROIs	Object	4573	65535	42110.3	13770085	14710.1	1.23		1.11952e+07
Dataset Perinuclear
																Sum/Area
																Average	Avg. group	SEM gr	T-test	Ratio	Av. Ratio	SEM Ratio
			ID	Item Name	Name	Population	Type	Min	Max	Mean	Sum	Standard Deviation	Area (µm²)		Sum/Area
6D11	P	S7	1	S7_6D11_1b_Peri.lsm	ROIs 1	ROIs	Object	1021	8617	1727.39	1801669	1007.06	3.07		586863	616928	616928	142630
			1	S7_6D11_2b_M_Peri.lsm	ROIs 1	ROIs	Object	1005	11872	1696.09	9813577	797.59	17.06		575239
			1	S7_6D11_3c_M_Peri.lsm	ROIs 1	ROIs	Object	780	2711	1155.96	994122	374.84	2.54		391387
			1	S7_6D11_4b_M_Peri.lsm	ROIs 1	ROIs	Object	979	9355	1782.02	11301548	868.59	18.7		604361
			1	S7_6D11_5b M Peri.lsm	ROIs 1	ROIs	Object	1445	7525	2100.7	15877119	682.19	20.69		767381
			1	S7_6D11_5c M Peri.lsm	ROIs 1	ROIs	Object	1402	7453	2125.49	7685762	788.28	9.9		776340
6D11	P	iS7	1	iS7_6D11_11b Peri.lsm	ROIs 1	ROIs	Object	3479	65535	48878.7	15690047	19028.2	0.721		2.17615e+07	2.26271e+07	1.59992e+07	1.49406e+06	1.16995e-07	36.6771	34.5782	8.18459
			2	iS7_6D11_11b Peri.lsm	ROIs 2	ROIs	Object	7385	65535	52231.5	11804311	19181.8	0.507		2.32827e+07	24
			3	iS7_6D11_11b Peri.lsm	ROIs 3	ROIs	Object	21236	65535	55182.8	7008213	13255.8	0.285		2.45902e+07
			4	iS7_6D11_11b Peri.lsm	ROIs 4	ROIs	Object	9472	65535	52309	8369433	17360.9	0.359		2.33132e+07
			5	iS7_6D11_11b Peri.lsm	ROIs 5	ROIs	Object	9739	65535	48000.7	11136151	14942	0.521		2.13746e+07
			6	iS7_6D11_11b Peri.lsm	ROIs 6	ROIs	Object	12129	65535	50811.1	10162228	15211	0.449		2.2633e+07
			7	iS7_6D11_11b Peri.lsm	ROIs 7	ROIs	Object	21801	65535	56217.5	5677966	12653.7	0.227		2.50131e+07
			8	iS7_6D11_11b Peri.lsm	ROIs 8	ROIs	Object	27361	65535	60899.2	4445642	8671.27	0.164		2.71076e+07
			9	iS7_6D11_11b Peri.lsm	ROIs 9	ROIs	Object	14172	64697	37660.5	3012841	15618.2	0.18		1.6738e+07
			10	iS7_6D11_11b Peri.lsm	ROIs 10	ROIs	Object	12516	65535	45643.4	3377610	15189.2	0.166		2.0347e+07
			11	iS7_6D11_11b Peri.lsm	ROIs 11	ROIs	Object	20531	65535	50953.8	4229165	13528.7	0.186		2.27374e+07
6D11	P	iS7	1	iS7_6D11_11c Peri.lsm	ROIs 1	ROIs	Object	4162	65535	43352.4	3251430	21750.8	0.25		13005720	1.20114e+07				19.4697
			2	iS7_6D11_11c Peri.lsm	ROIs 2	ROIs	Object	6583	65535	39640.4	7729887	16705.3	0.65		1.18921e+07
			3	iS7_6D11_11c Peri.lsm	ROIs 3	ROIs	Object	11732	64683	35957.7	4854291	14943.7	0.45		1.07873e+07
			4	iS7_6D11_11c Peri.lsm	ROIs 4	ROIs	Object	10378	65535	43296.9	4156501	17011.2	0.32		1.29891e+07
			5	iS7_6D11_11c Peri.lsm	ROIs 5	ROIs	Object	6552	65535	37702.9	6296390	16621	0.557		1.13041e+07
			6	iS7_6D11_11c Peri.lsm	ROIs 6	ROIs	Object	17096	59095	40348.4	6697827	9658.78	0.554		1.20899e+07
6D11	P	iS7	1	iS7_6D11_11d Peri.lsm	ROIs 1	ROIs	Object	11458	65535	46457.8	12079041	17053.9	0.436		2.77042e+07	2.93583e+07				47.5879
			2	iS7_6D11_11d Peri.lsm	ROIs 2	ROIs	Object	14360	65535	47495.8	11636467	15899.1	0.411		2.83126e+07
			3	iS7_6D11_11d Peri.lsm	ROIs 3	ROIs	Object	30035	65535	56793.7	9768523	10633.1	0.289		3.38011e+07
			4	iS7_6D11_11d Peri.lsm	ROIs 4	ROIs	Object	23216	65535	54350.4	5869844	13672.6	0.181		3.24301e+07
			5	iS7_6D11_11d Peri.lsm	ROIs 5	ROIs	Object	17823	65535	52152.6	7718579	14663.3	0.248		3.11233e+07
			6	iS7_6D11_11d Peri.lsm	ROIs 6	ROIs	Object	5855	64540	31042.4	2731734	18612.3	0.148		1.84577e+07
			7	iS7_6D11_11d Peri.lsm	ROIs 7	ROIs	Object	15719	65535	56405.9	6937924	12261.1	0.206		3.36792e+07
8H4	P	S7	1	S7_8H4_1b M Peri.lsm	ROIs 1	ROIs	Object	201	6153	847.28	17090437	760.41	41.59		410927	565920	565920	98061.6
			2	S7_8H4_1b M Peri.lsm	ROIs 2	ROIs	Object	1638	5881	2258.13	5195955	631.67	4.74		1.09619e+06
			1	S7_8H4_2c M Peri.lsm	ROIs 1	ROIs	Object	204	9088	1095.71	5284594	1046.8	9.95		531115
			1	S7_8H4_4b M Peri.lsm	ROIs 1	ROIs	Object	403	10533	2812.83	18069630	1041.96	21.79		829263
			2	S7_8H4_4b M Peri.lsm	ROIs 2	ROIs	Object	1397	6069	1961.15	9393888	614.56	16.25		578085
			1	S7_8H4_4c M Peri.lsm	ROIs 1	ROIs	Object	266	9481	1217.39	17420802	1019.27	48.54		358896
			2	S7_8H4_4c M Peri.lsm	ROIs 2	ROIs	Object	192	7299	770.29	9070212	709.09	39.94		227096
			1	S7_8H4_5b M Peri.lsm	ROIs 1	ROIs	Object	197	11025	1681.8	20193353	1698.41	40.73		495786
8H4	P	iS7	1	iS7_8H4_1c M Peri.lsm	ROIs 1	ROIs	Object	2144	34508	11734.3	1091288	8654.8	0.289		3.77608e+06	4.03994e+06	1.25269e+07	1.7657e+06	0.00036425	7.13871	22.1355	5.06106
			2	iS7_8H4_1c M Peri.lsm	ROIs 2	ROIs	Object	2637	18234	10516.6	1156826	4271.96	0.342		3.38253e+06	30				exclude
			3	iS7_8H4_1c M Peri.lsm	ROIs 3	ROIs	Object	1508	24085	11380.7	1149454	6462.39	0.314		3.66068e+06
			4	iS7_8H4_1c M Peri.lsm	ROIs 4	ROIs	Object	2000	48382	14771.3	1329417	13170.7	0.28		4.74792e+06
			5	iS7_8H4_1c M Peri.lsm	ROIs 5	ROIs	Object	619	37570	8895.63	1165328	9401.05	0.408		2.8562e+06
			6	iS7_8H4_1c M Peri.lsm	ROIs 6	ROIs	Object	1444	43119	17964.5	2083877	11106.5	0.361		5.77251e+06
			7	iS7_8H4_1c M Peri.lsm	ROIs 7	ROIs	Object	4037	29679	12699.8	1155677	6926.34	0.283		4.08366e+06
8H4	P	iS7	1	iS7_8H4_2b Peri.lsm	ROIs 1	ROIs	Object	4388	49940	19348.8	7313833	8733.68	0.935		7.82228e+06	8.32137e+06				14.7042
			2	iS7_8H4_2b Peri.lsm	ROIs 2	ROIs	Object	3967	39619	22377.2	3692240	9338.02	0.408		9.04961e+06
			3	iS7_8H4_2b Peri.lsm	ROIs 3	ROIs	Object	2828	34790	20017.6	4564020	7882.67	0.564		8.09223e+06
8H4	P	iS7	1	iS7_8H4_3b Peri.lsm	ROIs 1	ROIs	Object	8328	65026	36555.9	21385209	15219.9	1.45		14748420	1.22587e+07				21.6615
			2	iS7_8H4_3b Peri.lsm	ROIs 2	ROIs	Object	9045	52239	30926.2	4020409	9471.7	0.322		1.24857e+07
			3	iS7_8H4_3b Peri.lsm	ROIs 3	ROIs	Object	6421	39103	23610.8	3234683	8138.44	0.339		9.54184e+06
8H4	P	iS7	1	iS7_8H4_5 Peri.lsm	ROIs 1	ROIs	Object	3886	65535	32980.7	4452398	17751.9	0.582		7.65017e+06	7.62886e+06				13.4805
			2	iS7_8H4_5 Peri.lsm	ROIs 2	ROIs	Object	10819	65535	40957.7	9174517	16707.5	0.965		9.50727e+06
			3	iS7_8H4_5 Peri.lsm	ROIs 3	ROIs	Object	9733	65535	33935.7	4343769	16795.1	0.552		7.86915e+06
			4	iS7_8H4_5 Peri.lsm	ROIs 4	ROIs	Object	5639	65535	33315	1399229	22256.1	0.181		7.73055e+06
			5	iS7_8H4_5 Peri.lsm	ROIs 5	ROIs	Object	2729	65386	23232.2	2230291	18350.5	0.414		5.38718e+06
8H4	P	iS7	1	iS7_8H4_7b Peri.lsm	ROIs 1	ROIs	Object	14024	65535	43420.2	10551106	16437.8	0.342		3.08512e+07	2.80066e+07				49.4886
			2	iS7_8H4_7b Peri.lsm	ROIs 2	ROIs	Object	9865	65535	43206.1	13869166	15958.4	0.452		3.0684e+07					exclude
			3	iS7_8H4_7b Peri.lsm	ROIs 3	ROIs	Object	4665	65535	37800.1	6577219	17112	0.245		2.68458e+07
			4	iS7_8H4_7b Peri.lsm	ROIs 4	ROIs	Object	8792	61067	33339.9	10535425	13001.7	0.445		2.36751e+07
			5	iS7_8H4_7b Peri.lsm	ROIs 5	ROIs	Object	8975	64837	32307.4	9369150	15321.2	0.408		2.29636e+07
			6	iS7_8H4_7b Peri.lsm	ROIs 6	ROIs	Object	6474	65318	39140.6	10059137	15027.6	0.362		2.77877e+07
			7	iS7_8H4_7b Peri.lsm	ROIs 7	ROIs	Object	12851	65535	46688.1	8077047	14351.4	0.243		3.32389e+07
8H4	P	iS7	1	iS7_8H4_7c Peri.lsm	ROIs 1	ROIs	Object	12324	59977	31204.2	13449011	10907.3	0.607		2.21565e+07	2.01093e+07				35.5337
			2	iS7_8H4_7c Peri.lsm	ROIs 2	ROIs	Object	8185	65473	32925.5	5070529	15464.3	0.217		2.33665e+07
			3	iS7_8H4_7c Peri.lsm	ROIs 3	ROIs	Object	4592	46804	23475.2	4389863	11284.5	0.263		1.66915e+07
			4	iS7_8H4_7c Peri.lsm	ROIs 4	ROIs	Object	6121	39788	24772	7481149	8379.62	0.425		1.76027e+07
			5	iS7_8H4_7c Peri.lsm	ROIs 5	ROIs	Object	10010	47106	29216.6	3710504	10169.2	0.179		2.07291e+07
5B2	P	S7	1	S7_5B2_1b M Peri.lsm	ROIs 1	ROIs	Object	1225	3502	1636.76	1085169	404.87	1.99		545311	394482	394482	50823.8
			1	S7_5B2_1c M Peri.lsm	ROIs 1	ROIs	Object	1183	4544	1550.73	1313468	423.25	2.54		517113
			1	S7_5B2_2b M Peri.lsm	ROIs 1	ROIs	Object	902	4720	1399.26	5711796	540.98	12.25		466269
			1	S7_5B2_3b M Peri.lsm	ROIs 1	ROIs	Object	976	4548	1365.93	4976073	416.99	13.73		362423
			2	S7_5B2_3b M Peri.lsm	ROIs 2	ROIs	Object	992	3790	1372.98	2410947	395.5	6.62		364191
			1	S7_5B2_3c M Peri.lsm	ROIs 1	ROIs	Object	988	4673	1363.18	2791802	436.13	7.72		361632
			1	S7_5B2_4b M Peri.lsm	ROIs 1	ROIs	Object	196	5885	544.48	7149595	334.3	49.5		144436
5B2	P	iS7	1	iS7_5B2_1b M Peri.lsm	ROIs 1	ROIs	Object	851	4974	1298.83	2204113	572.4	3.27		674041	423716	423716	78916.2	0.782631	1.07411
			1	iS7_5B2_1c M Peri.lsm	ROIs 1	ROIs	Object	125	7116	399.83	9344066	530.72	56.94		164104
			2	iS7_5B2_1c M Peri.lsm	ROIs 2	ROIs	Object	1017	3744	1733.18	1341484	601.43	1.89		709780
			1	iS7_5B2_3b M Peri.lsm	ROIs 1	ROIs	Object	1031	6723	1375.83	1950927	507.68	7.57		257718
			2	iS7_5B2_3b M Peri.lsm	ROIs 2	ROIs	Object	1025	3729	1432.92	350789	429.65	1.05		334085
			3	iS7_5B2_3b M Peri.lsm	ROIs 3	ROIs	Object	983	2571	1296.95	844314	294.6	3.47		243318
			4	iS7_5B2_3b M Peri.lsm	ROIs 4	ROIs	Object	1131	4255	1482.42	382465	450.23	1.38		277149
			1	iS7_5B2_3c M Peri.lsm	ROIs 1	ROIs	Object	1068	2764	1414.15	657902	332.25	1.73		380290
			2	iS7_5B2_3c M Peri.lsm	ROIs 2	ROIs	Object	916	2256	1173.4	597932	281.66	0.656		911482
			3	iS7_5B2_3c M Peri.lsm	ROIs 3	ROIs	Object	983	7170	1522.86	470564	766.06	1.65		285190
ICSM18	P	S7	1	S7_ICSM18_1b M Peri.lsm	ROIs 1	ROIs	Object	275	16047	6472.75	54422921	3255.11	21.31		2.55387e+06	1.36204e+06	1.36204e+06	598417
			1	S7_ICSM18_2b M Peri.lsm	ROIs 1	ROIs	Object	845	8009	2312.22	24731474	1354.38	28.73		860824
			1	S7_ICSM18_3b M Peri.lsm	ROIs 1	ROIs	Object	861	4693	1555.27	15053442	588.33	22.42		671429
ICSM18	P	iS7	1	iS7_ICSM18_1b M Peri.lsm	ROIs 1	ROIs	Object	1889	20270	6347.81	101000000	2968.87	21.9		4.61187e+06	4.61187e+06	3.6758e+06	341481	0.0069349	3.386	2.69875	0.550726
ICSM18	P	iS7	1	iS7_ICSM18_3b M Peri.lsm	ROIs 1	ROIs	Object	2863	25753	11929	2075650	6357.76	0.484		4.28853e+06	4.13546e+06				3.03622
			2	iS7_ICSM18_3b M Peri.lsm	ROIs 2	ROIs	Object	1793	28156	12833.5	705840	7991.3	0.153		4.61333e+06
			3	iS7_ICSM18_3b M Peri.lsm	ROIs 3	ROIs	Object	1611	23864	9236.22	1330015	5851.82	0.4		3.32504e+06
			4	iS7_ICSM18_3b M Peri.lsm	ROIs 4	ROIs	Object	2131	30184	11985.9	862987	7492.3	0.2		4314935
ICSM18	P	iS7	1	iS7_ICSM18_5b M + Peri.lsm	ROIs 1	ROIs	Object	1941	25610	8853.85	770285	6418.36	0.285		2.70275e+06	3.14169e+06				2.3066
			2	iS7_ICSM18_5b M + Peri.lsm	ROIs 2	ROIs	Object	763	39468	11743.2	1385700	10122	0.387		3.58062e+06
			3	iS7_ICSM18_5b M + Peri.lsm	ROIs 3	ROIs	Object	1351	21603	6442.5	450975	5543.72	0.229		1.96932e+06
Saf32	P	S7	1	S7_Saf32_1b_M Peri.lsm	ROIs 1	ROIs	Object	187	6703	2309.31	20289618	731.57	20.98		967093	762080	762080	87132.8
			1	S7_Saf32_2c M Peri.lsm	ROIs 1	ROIs	Object	1089	6118	1667.07	6106486	673.38	10.41		586598
			1	S7_Saf32_3 M Peri.lsm	ROIs 1	ROIs	Object	288	10882	2267.05	59095158	1783.7	81.09		728760
			1	S7_Saf32_3b M Peri.lsm	ROIs 1	ROIs	Object	199	10562	1671.38	36454451	1488.23	67.85		537280
			1	S7_Saf32_4b M Peri.lsm	ROIs 1	ROIs	Object	317	12050	3337.3	55796399	1795.63	52.01		1.0728e+06
			1	S7_Saf32_5c M Peri.lsm	ROIs 1	ROIs	Object	220	10746	2115.26	68130499	1778.85	100.2		679945
Saf32	P	iS7	1	iS7_Saf32_6c M Peri.lsm	ROIs 1	ROIs	Object	1515	64899	25598.3	3762958	19231	0.253		1.48734e+07	1.20714e+07	5.19435e+06	498047	0.00124738	15.84	7.46857	1.95011
			2	iS7_Saf32_6c M Peri.lsm	ROIs 2	ROIs	Object	4338	49636	20563.9	2755564	12393.9	0.23		1.19807e+07	39
			3	iS7_Saf32_6c M Peri.lsm	ROIs 3	ROIs	Object	2168	63902	24115	3544910	17732.6	0.253		1.40115e+07
			4	iS7_Saf32_6c M Peri.lsm	ROIs 4	ROIs	Object	8016	47670	23463.4	2580973	10386.4	0.189		1.36559e+07
			5	iS7_Saf32_6c M Peri.lsm	ROIs 5	ROIs	Object	908	36576	10041.3	1546354	9894.71	0.265		5.8353e+06
Saf32	P	iS7	1	iS7_Saf32_5c M Peri.lsm	ROIs 1	ROIs	Object	1732	48316	16555	695312	13963.1	0.213		3.26438e+06	2.93801e+06				3.85525
			2	iS7_Saf32_5c M Peri.lsm	ROIs 2	ROIs	Object	4658	36003	16163.9	420260	9858.72	0.132		3.18379e+06
			3	iS7_Saf32_5c M Peri.lsm	ROIs 3	ROIs	Object	2022	33466	8853.35	407254	6214.74	0.233		1.74787e+06
			4	iS7_Saf32_5c M Peri.lsm	ROIs 4	ROIs	Object	2653	30161	14735.4	412590	7836.12	0.142		2.90556e+06
			5	iS7_Saf32_5c M Peri.lsm	ROIs 5	ROIs	Object	7085	27787	18225.5	692569	6297.87	0.193		3.58844e+06
Saf32	P	iS7	1	iS7_Saf32_5b M Peri.lsm	ROIs 1	ROIs	Object	4513	30490	15694.2	1585118	6570.57	0.337		4.70361e+06	4.07177e+06				5.34297
			2	iS7_Saf32_5b M Peri.lsm	ROIs 2	ROIs	Object	2928	23467	11316.2	2580087	4759.48	0.76		3.39485e+06
			3	iS7_Saf32_5b M Peri.lsm	ROIs 3	ROIs	Object	3207	33173	12115.1	908634	8057.57	0.25		3634536
			4	iS7_Saf32_5b M Peri.lsm	ROIs 4	ROIs	Object	4260	40627	16817	1009017	9703.71	0.2		5045085
			5	iS7_Saf32_5b M Peri.lsm	ROIs 5	ROIs	Object	2614	32287	15755.8	1339243	8749.92	0.283		4.73231e+06
			6	iS7_Saf32_5b M Peri.lsm	ROIs 6	ROIs	Object	2448	37975	16155.7	646227	10472.2	0.133		4.85885e+06
			7	iS7_Saf32_5b M Peri.lsm	ROIs 7	ROIs	Object	4319	39672	18502.9	795626	10423.1	0.143		5.56382e+06
			8	iS7_Saf32_5b M Peri.lsm	ROIs 8	ROIs	Object	6460	24563	14046.4	519717	5669.34	0.123		4.22534e+06
			9	iS7_Saf32_5b M Peri.lsm	ROIs 9	ROIs	Object	3529	26679	12497	799811	5492.83	0.213		3.75498e+06
			10	iS7_Saf32_5b M Peri.lsm	ROIs 10	ROIs	Object	3810	19705	10253.9	892088	4356.74	0.29		3.07617e+06
			11	iS7_Saf32_5b M Peri.lsm	ROIs 11	ROIs	Object	2270	26835	10773.5	635638	7120.66	0.197		3.22659e+06
			12	iS7_Saf32_5b M Peri.lsm	ROIs 12	ROIs	Object	5032	25088	12937.4	452810	6213.07	0.117		3.87017e+06
			13	iS7_Saf32_5b M Peri.lsm	ROIs 13	ROIs	Object	2215	20074	9505.32	1093112	4497.23	0.384		2.84665e+06
Saf32	P	iS7	1	iS7_Saf32_4c M Peri.lsm	ROIs 1	ROIs	Object	4282	46045	17698.2	1645937	11163.4	0.25		6583748	4.48002e+06				5.87867
			2	iS7_Saf32_4c M Peri.lsm	ROIs 2	ROIs	Object	4789	25670	13179.7	579906	5896.57	0.118		4.91446e+06
			3	iS7_Saf32_4c M Peri.lsm	ROIs 3	ROIs	Object	5737	26231	14783.5	931359	5094.1	0.169		5511000
			4	iS7_Saf32_4c M Peri.lsm	ROIs 4	ROIs	Object	3936	24773	14527.3	581093	5694.16	0.107		5.43078e+06
			5	iS7_Saf32_4c M Peri.lsm	ROIs 5	ROIs	Object	2139	20435	8572.54	694376	5124.95	0.218		3.18521e+06
			6	iS7_Saf32_4c M Peri.lsm	ROIs 6	ROIs	Object	3034	25494	11268.1	1216957	5071.68	0.29		4.1964e+06
			7	iS7_Saf32_4c M Peri.lsm	ROIs 7	ROIs	Object	3472	27603	12456	734903	6994.86	0.158		4.65128e+06
			8	iS7_Saf32_4c M Peri.lsm	ROIs 8	ROIs	Object	2364	14077	7544.43	460210	3326.26	0.164		2.80616e+06
			9	iS7_Saf32_4c M Peri.lsm	ROIs 9	ROIs	Object	3275	17661	8133.21	349728	4677.98	0.115		3.04111e+06
Saf32	P	iS7	1	iS7_Saf32_4b M Peri.lsm	ROIs 1	ROIs	Object	6836	38041	17548	1702156	8352.1	0.261		6.52167e+06	4.89709e+06				6.42595
			2	iS7_Saf32_4b M Peri.lsm	ROIs 2	ROIs	Object	2796	20234	10554.5	749373	4829.1	0.191		3.92342e+06
			3	iS7_Saf32_4b M Peri.lsm	ROIs 3	ROIs	Object	5896	30318	13684	1204192	6886.97	0.236		5.10251e+06
			4	iS7_Saf32_4b M Peri.lsm	ROIs 4	ROIs	Object	5715	39156	15483.7	1594817	8634.74	0.277		5.75746e+06
			5	iS7_Saf32_4b M Peri.lsm	ROIs 5	ROIs	Object	4583	22304	11088.1	532231	5013.01	0.129		4.12582e+06
			6	iS7_Saf32_4b M Peri.lsm	ROIs 6	ROIs	Object	2924	26615	14384.5	632916	6288.91	0.118		5.36369e+06
			7	iS7_Saf32_4b M Peri.lsm	ROIs 7	ROIs	Object	2070	20164	9358.38	318185	5582.52	0.0913		3.48505e+06
Dataset EXTRACELLULAR MATRIX
			ID	Item Name	Name	Population	Type	Min	Max	Mean	Sum	Standard Deviation	Area (µm²)				Sum/Area
																Sum/Area	Average	Avg. group	SEM gr	T-test	Ratio	Av. Ratio	Stdv. Ratio
6D11	ECM	S7	1	S7_6D11_4c_M_Peri.lsm	ROIs 1	ROIs	Object	64	8356	501.23	7530408	698.69	44.29			170025
	ECM	S7	1	S7_6D11_1b_ECM.lsm	ROIs 1	ROIs	Object	58	16527	590.17	30339441	820.09	151.55			200194
	ECM	S7	1	S7_6D11_2b_ECM.lsm	ROIs 1	ROIs	Object	64	18705	877.71	81934280	831.57	275.19			297737
	ECM	S7	1	S7_6D11_3b_ECM.lsm	ROIs 1	ROIs	Object	1035	17924	1803.33	32358982	950.96	52.9			611701
	ECM	S7	1	S7_6D11_4b_ECM.lsm	ROIs 1	ROIs	Object	1238	17278	2271.78	73603439	1185.52	95.51			770636
			1	S7_6D11_2b_ECM.lsm	ROIs 1	ROIs	Object	77	18705	875.25	85866702	838.24	289.21			296901	391199	391199	99267.6
6D11	ECM	iS7	1	iS7_6D11_6b ECM.lsm	ROIs 1	ROIs	Object	2855	65535	32286.5	7651896	19466	0.637			1.20124e+07	1.12682e+07	1.14079e+07	662596	5.55642e-06	28.8042	31.3229	4.00776
			2	iS7_6D11_6b ECM.lsm	ROIs 2	ROIs	Object	8283	62794	30275.1	4813744	14402.1	0.427			1.12734e+07	68
			3	iS7_6D11_6b ECM.lsm	ROIs 3	ROIs	Object	3251	65535	31984	7164424	17540.6	0.602			1.1901e+07
			4	iS7_6D11_6b ECM.lsm	ROIs 4	ROIs	Object	3297	65535	32981.7	3562023	23273.3	0.29			1.22828e+07
			5	iS7_6D11_6b ECM.lsm	ROIs 5	ROIs	Object	1005	65308	23851.5	3983206	16768.5	0.449			8.87128e+06
6D11	ECM	iS7	1	iS7_6D11_7b ECM.lsm	ROIs 1	ROIs	Object	1548	65535	23546.9	3367210	21479.2	0.995			3.38413e+06	2.79086e+06				7.13412
			2	iS7_6D11_7b ECM.lsm	ROIs 2	ROIs	Object	1427	65535	24077.5	4285793	21330.5	1.24			3.45628e+06
			3	iS7_6D11_7b ECM.lsm	ROIs 3	ROIs	Object	768	65535	14382.2	1021136	19201	0.494			2.06708e+06
			4	iS7_6D11_7b ECM.lsm	ROIs 4	ROIs	Object	654	52575	14239	1210311	13535.5	0.591			2.0479e+06
			5	iS7_6D11_7b ECM.lsm	ROIs 5	ROIs	Object	1093	65535	20244.3	1801739	22016	0.619			2.91073e+06
			6	iS7_6D11_7b ECM.lsm	ROIs 6	ROIs	Object	883	65535	22815.1	1893657	20258.5	0.578			3.27622e+06
			7	iS7_6D11_7b ECM.lsm	ROIs 7	ROIs	Object	828	59162	14459.4	997695	14601.1	0.48			2.07853e+06
			8	iS7_6D11_7b ECM.lsm	ROIs 8	ROIs	Object	877	57058	18609.5	1079348	15054.3	0.404			2.67165e+06
			9	iS7_6D11_7b ECM.lsm	ROIs 9	ROIs	Object	1450	65535	26019.4	2575919	23070.2	0.689			3.73863e+06
			10	iS7_6D11_7b ECM.lsm	ROIs 10	ROIs	Object	1024	65535	15837.8	1726317	20115.1	0.758			2.27746e+06
6D11	ECM	iS7	1	iS7_6D11_15c ECM.lsm	ROIs 1	ROIs	Object	2926	65535	50599.6	16495458	16124.5	0.826			1.99703e+07	1.77387e+07				45.3443
			2	iS7_6D11_15c ECM.lsm	ROIs 2	ROIs	Object	14468	65535	49275.5	6356542	15335.5	0.327			1.9439e+07
			3	iS7_6D11_15c ECM.lsm	ROIs 3	ROIs	Object	3922	65535	35001.2	7980282	19134.1	0.578			1.38067e+07
			1	iS7_6D11_15b ECM.lsm	ROIs 1	ROIs	Object	2745	65535	36282.4	14404099	18856.6	1.01			1.42615e+07	1.21762e+07				31.1253
			2	iS7_6D11_15b ECM.lsm	ROIs 2	ROIs	Object	2311	57090	29006.8	3219760	14325.4	0.281			1.14582e+07
			3	iS7_6D11_15b ECM.lsm	ROIs 3	ROIs	Object	3982	65535	30201.5	6704743	19858.6	0.563			1.1909e+07
			4	iS7_6D11_15b ECM.lsm	ROIs 4	ROIs	Object	4788	65535	27353.1	2707953	19881.8	0.251			1.07887e+07
			5	iS7_6D11_15b ECM.lsm	ROIs 5	ROIs	Object	2267	60032	27199.6	4678331	18619.7	0.436			1.07301e+07
			6	iS7_6D11_15b ECM.lsm	ROIs 6	ROIs	Object	12675	65535	35338.2	2615027	16346.3	0.188			1.39097e+07
6D11	ECM	iS7	1	iS7_6D11_14b ECM.lsm	ROIs 1	ROIs	Object	22379	65535	54104.9	2326511	13453.2	0.183			1.27132e+07	1.08642e+07				27.7714
			2	iS7_6D11_14b ECM.lsm	ROIs 2	ROIs	Object	8697	65535	43859.6	4561403	16864.2	0.441			1.03433e+07
			3	iS7_6D11_14b ECM.lsm	ROIs 3	ROIs	Object	1392	65535	38945.1	3076660	21946.2	0.335			9.18406e+06
			4	iS7_6D11_14b ECM.lsm	ROIs 4	ROIs	Object	17477	65535	47571.6	1379575	16656.3	0.123			1.12161e+07
6D11	ECM	iS7	1	iS7_6D11_2b.lsm	ROIs 1	ROIs	Object	1304	65535	34564.7	31661229	16672.1	1.69			1.87345e+07	1.90041e+07				48.5792
			2	iS7_6D11_2b.lsm	ROIs 2	ROIs	Object	3739	65535	42478.8	42096531	16922.4	1.83			2.30036e+07
			3	iS7_6D11_2b.lsm	ROIs 3	ROIs	Object	2790	65535	39761.3	10218645	18982.6	0.474			2.15583e+07
			4	iS7_6D11_2b.lsm	ROIs 4	ROIs	Object	11576	65535	39369.6	12047090	14955.6	0.564			2.13601e+07
			5	iS7_6D11_2b.lsm	ROIs 5	ROIs	Object	13501	65535	51236	17010354	14293.9	0.612			2.77947e+07
			6	iS7_6D11_2b.lsm	ROIs 6	ROIs	Object	5815	65535	41546.8	7769252	19288.1	0.345			2.25196e+07
			7	iS7_6D11_2b.lsm	ROIs 7	ROIs	Object	6450	52982	26909.6	5973934	10698.4	0.409			1.46062e+07
			8	iS7_6D11_2b.lsm	ROIs 8	ROIs	Object	5549	56401	25351.8	8315391	11507.1	0.605			1.37444e+07
			9	iS7_6D11_2b.lsm	ROIs 9	ROIs	Object	1956	58176	26644.5	5675277	12368.7	0.393			1.44409e+07
			10	iS7_6D11_2b.lsm	ROIs 10	ROIs	Object	2526	57505	22637.8	11001958	11421.1	0.896			1.2279e+07
6D11	ECM	iS7	1	iS7_6D11_3b.lsm	ROIs 1	ROIs	Object	1282	65535	25507	90422390	13895	6.54			1.38261e+07	1.34357e+07				34.3449
			2	iS7_6D11_3b.lsm	ROIs 2	ROIs	Object	2009	64234	26407.5	31794598	13269.9	2.22			1.43219e+07
			3	iS7_6D11_3b.lsm	ROIs 3	ROIs	Object	3051	32173	13388.7	10416378	6100.23	1.43			7.28418e+06
			4	iS7_6D11_3b.lsm	ROIs 4	ROIs	Object	1000	54800	21220.3	15108861	13405.5	1.31			1.15335e+07
			5	iS7_6D11_3b.lsm	ROIs 5	ROIs	Object	5130	65535	29903.8	16566713	15365.7	1.02			1.62419e+07
			6	iS7_6D11_3b.lsm	ROIs 6	ROIs	Object	4932	60806	32064.7	3046149	16328.9	0.175			1.74066e+07
6D11	ECM	iS7	1	iS7_6D11_4.lsm	ROIs 1	ROIs	Object	4168	65535	29329.9	57134570	12631.7	3.59			1.59149e+07	1.32836e+07				33.9561
			2	iS7_6D11_4.lsm	ROIs 2	ROIs	Object	3716	65535	25996.3	25242444	13914.8	1.79			1.41019e+07
			3	iS7_6D11_4.lsm	ROIs 3	ROIs	Object	3139	52835	22914.5	15650628	10782.6	1.26			1.24211e+07
			4	iS7_6D11_4.lsm	ROIs 4	ROIs	Object	4877	55056	28238.5	7935009	12060.3	0.518			1.53186e+07
			5	iS7_6D11_4.lsm	ROIs 5	ROIs	Object	1220	42434	15920.8	9441046	7416.66	1.09			8.66151e+06
6D11	ECM	iS7	1	iS7_6D11_6b ECM.lsm	ROIs 1	ROIs	Object	11419	65476	34129.7	4402726	14518	0.346			1.27246e+07	9.72008e+06				24.8469
			2	iS7_6D11_6b ECM.lsm	ROIs 2	ROIs	Object	3600	63301	29334.8	3168162	16525.5	0.29			1.09247e+07
			3	iS7_6D11_6b ECM.lsm	ROIs 3	ROIs	Object	2551	62794	26895.3	5432843	15285.8	0.543			1.00052e+07
			4	iS7_6D11_6b ECM.lsm	ROIs 4	ROIs	Object	4926	65535	32953.1	7645116	17896.4	0.623			1.22715e+07
			5	iS7_6D11_6b ECM.lsm	ROIs 5	ROIs	Object	2805	65502	30348.1	3641770	18176.5	0.322			1.13098e+07
			6	iS7_6D11_6b ECM.lsm	ROIs 6	ROIs	Object	4780	65535	35115.4	6671931	16583.6	0.51			1.30822e+07
			7	iS7_6D11_6b ECM.lsm	ROIs 7	ROIs	Object	1005	65308	21331.2	2218442	19512.2	0.279			7.95141e+06
			8	iS7_6D11_6b ECM.lsm	ROIs 8	ROIs	Object	3843	65535	31489.2	3054450	23647.2	0.261			1.17029e+07
			9	iS7_6D11_6b ECM.lsm	ROIs 9	ROIs	Object	2245	65535	25692.5	2492171	23452	0.261			9.54855e+06
			10	iS7_6D11_6b ECM.lsm	ROIs 10	ROIs	Object	2759	63806	25878.6	2070291	18312.4	0.215			9.62926e+06
			11	iS7_6D11_6b ECM.lsm	ROIs 11	ROIs	Object	6640	59934	27053.7	2461885	14235.2	0.244			1.00897e+07
			12	iS7_6D11_6b ECM.lsm	ROIs 12	ROIs	Object	5430	63201	29415.5	1941420	15452.9	0.177			1.09685e+07
			13	iS7_6D11_6b ECM.lsm	ROIs 13	ROIs	Object	3284	44780	17948	2064022	11758.1	0.309			6.67968e+06
			14	iS7_6D11_6b ECM.lsm	ROIs 14	ROIs	Object	1822	65535	17658.5	2613462	14403.3	0.398			6.56649e+06
			15	iS7_6D11_6b ECM.lsm	ROIs 15	ROIs	Object	919	64338	21628.1	2076296	18924.2	0.258			8.04766e+06
			16	iS7_6D11_6b ECM.lsm	ROIs 16	ROIs	Object	3516	43613	21906.2	1577243	11727.5	0.193			8.17224e+06
			17	iS7_6D11_6b ECM.lsm	ROIs 17	ROIs	Object	1493	42582	20216.1	3598460	12571.4	0.478			7.52816e+06
			18	iS7_6D11_6b ECM.lsm	ROIs 18	ROIs	Object	4342	52244	27357.2	1723507	13702	0.169			1.01983e+07
			19	iS7_6D11_6b ECM.lsm	ROIs 19	ROIs	Object	2235	65535	19547.8	6450761	14304.7	0.886			7.28077e+06
8H4	ECM	S7	1	S7_8H4_1b ECM.lsm	ROIs 1	ROIs	Object	129	23046	2633.5	56736114	1506.78	44.43			1.27698e+06	1.27459e+06	1.27459e+06	128416
			1	S7_8H4_2b ECM.lsm	ROIs 1	ROIs	Object	309	20457	3528.61	56627152	2479.03	33.09			1.71131e+06
			1	S7_8H4_3b ECM.lsm	ROIs 1	ROIs	Object	277	25707	2981.95	128000000	2178.94	114.68			1.11615e+06
			1	S7_8H4_4b ECM.lsm	ROIs 1	ROIs	Object	206	65535	4740.95	358000000	3391.38	255.83			1.39937e+06
			1	S7_8H4_5b ECM.lsm	ROIs 1	ROIs	Object	195	15812	2948.77	34444601	1356.82	39.63			869155
8H4	ECM	iS7	1	iS7_8H4_10b ECM.lsm	ROIs 1	ROIs	Object	4443	65535	26724.8	52380665	12942.5	8.7			6.02077e+06	7.20896e+06	6.68939e+06	232097	1.53815e-08	5.6559	5.55351	0.34314
			2	iS7_8H4_10b ECM.lsm	ROIs 2	ROIs	Object	2324	65535	35492.5	14516418	20325.1	1.82			7.97605e+06	65
			3	iS7_8H4_10b ECM.lsm	ROIs 3	ROIs	Object	2476	65535	31275.6	23706895	16231.5	3.37			7.03469e+06
			4	iS7_8H4_10b ECM.lsm	ROIs 4	ROIs	Object	5780	65535	31515.5	12700746	15879.1	1.79			7.09539e+06
			5	iS7_8H4_10b ECM.lsm	ROIs 5	ROIs	Object	6063	65535	35124.4	9343102	14127.4	1.18			7.91788e+06
8H4	ECM	iS7	1	iS7_8H4_9c ECM.lsm	ROIs 1	ROIs	Object	4453	62672	34405	9426963	12760.8	1.08			8.72867e+06	8.82536e+06				6.92407
			2	iS7_8H4_9c ECM.lsm	ROIs 2	ROIs	Object	10343	64341	40034.6	7726680	13981.5	0.758			1.01935e+07
			3	iS7_8H4_9c ECM.lsm	ROIs 3	ROIs	Object	1753	65354	35677.9	8134564	17472.2	0.896			9.07875e+06
			4	iS7_8H4_9c ECM.lsm	ROIs 4	ROIs	Object	3793	59387	28698.5	5825790	15149	0.798			7.30049e+06
8H4	ECM	iS7	1	iS7_8H4_9b M Peri.lsm	ROIs 1	ROIs	Object	9285	65535	32670.4	10650536	13455.1	1.28			8.32073e+06	8.80284e+06				6.9064
			2	iS7_8H4_9b M Peri.lsm	ROIs 2	ROIs	Object	7029	65535	33645.4	10329141	16203.2	1.21			8.53648e+06
			3	iS7_8H4_9b M Peri.lsm	ROIs 3	ROIs	Object	4539	65535	36929.8	5244034	18311.9	0.558			9.39791e+06
			4	iS7_8H4_9b M Peri.lsm	ROIs 4	ROIs	Object	5195	65535	34734.6	3716597	23184.2	0.42			8.84904e+06
			5	iS7_8H4_9b M Peri.lsm	ROIs 5	ROIs	Object	9050	65535	34091.3	7431897	16905.3	0.857			8.67199e+06
			6	iS7_8H4_9b M Peri.lsm	ROIs 6	ROIs	Object	9532	65535	33352.6	3068437	17516.1	0.362			8.47635e+06
			7	iS7_8H4_9b M Peri.lsm	ROIs 7	ROIs	Object	17984	59399	36844.9	3868718	8459.78	0.413			9.36736e+06
8H4	ECM	iS7	1	iS7_8H4_1b ECM.lsm	ROIs 1	ROIs	Object	4081	57270	23933.5	13211284	11676.9	1.72			7.68098e+06	6.22852e+06				4.88668
			2	iS7_8H4_1b ECM.lsm	ROIs 2	ROIs	Object	1237	64157	18812.9	13074979	13430.7	2.16			6.05323e+06
			3	iS7_8H4_1b ECM.lsm	ROIs 3	ROIs	Object	4048	42212	21225.5	3459750	9338.32	0.507			6.82396e+06
			4	iS7_8H4_1b ECM.lsm	ROIs 4	ROIs	Object	2645	61483	22904.5	7169099	10862.3	0.974			7.36047e+06
			5	iS7_8H4_1b ECM.lsm	ROIs 5	ROIs	Object	1617	46107	15434	20125991	8519.82	4.06			4.95714e+06
			6	iS7_8H4_1b ECM.lsm	ROIs 6	ROIs	Object	1447	60594	19267.8	14778430	10603.9	2.39			6.18344e+06
			7	iS7_8H4_1b ECM.lsm	ROIs 7	ROIs	Object	3884	30553	13062.6	10358676	5450	2.47			4.1938e+06
			8	iS7_8H4_1b ECM.lsm	ROIs 8	ROIs	Object	2708	40320	20458.7	5319260	9061.33	0.809			6.57511e+06
8H4	ECM	iS7	1	iS7_8H4_2b ECM.lsm	ROIs 1	ROIs	Object	1367	50444	19423.2	110000000	8573.62	11.68			9.41781e+06	8.1763e+06				6.41484
			2	iS7_8H4_2b ECM.lsm	ROIs 2	ROIs	Object	1161	30948	11936.7	7579826	5773.44	1.31			5.78613e+06
			3	iS7_8H4_2b ECM.lsm	ROIs 3	ROIs	Object	2586	34538	16704.4	7500264	5877.58	0.923			8.12596e+06
			4	iS7_8H4_2b ECM.lsm	ROIs 4	ROIs	Object	2223	36130	15052.4	7119777	7437.4	0.973			7.31735e+06
			5	iS7_8H4_2b ECM.lsm	ROIs 5	ROIs	Object	2826	38784	21034.9	5321820	8628.6	0.52			1.02343e+07
8H4	ECM	iS7	1	iS7_8H4_4b ECM.lsm	ROIs 1	ROIs	Object	3429	61257	19949.4	54242394	8832.7	6.72			8.07178e+06	7.59173e+06				5.95621
			2	iS7_8H4_4b ECM.lsm	ROIs 2	ROIs	Object	1895	47459	16476.5	21402957	7446.88	3.21			6.66759e+06
			3	iS7_8H4_4b ECM.lsm	ROIs 3	ROIs	Object	1553	54179	19855	20410987	9299.68	2.54			8.03582e+06
8H4	ECM	iS7	1	iS7_8H4_6b ECM.lsm	ROIs 1	ROIs	Object	3332	65535	27261.8	6433793	17094	1.02			6.30764e+06	5.89951e+06				4.62855
			2	iS7_8H4_6b ECM.lsm	ROIs 2	ROIs	Object	6550	65535	38929.2	3892918	19717	0.431			9.03229e+06
			3	iS7_8H4_6b ECM.lsm	ROIs 3	ROIs	Object	1778	51576	18791.2	3269672	12725.4	0.75			4.35956e+06
			4	iS7_8H4_6b ECM.lsm	ROIs 4	ROIs	Object	4112	65535	33527.8	2112248	17704.3	0.272			7.76562e+06
			5	iS7_8H4_6b ECM.lsm	ROIs 5	ROIs	Object	2224	63436	21468.6	2275674	14889.7	0.457			4.97959e+06
			6	iS7_8H4_6b ECM.lsm	ROIs 6	ROIs	Object	7516	65535	32254.2	1967504	18175.4	0.263			7.481e+06
			7	iS7_8H4_6b ECM.lsm	ROIs 7	ROIs	Object	2479	53052	24097.7	2698937	13045.2	0.483			5.58786e+06
			8	iS7_8H4_6b ECM.lsm	ROIs 8	ROIs	Object	1723	61072	20406.2	1448842	16231.8	0.306			4.73478e+06
			9	iS7_8H4_6b ECM.lsm	ROIs 9	ROIs	Object	3322	62837	21799.3	2049138	14835.8	0.405			5059600
			10	iS7_8H4_6b ECM.lsm	ROIs 10	ROIs	Object	3229	64742	14579.7	1968259	14016.3	0.582			3.38189e+06
			11	iS7_8H4_6b ECM.lsm	ROIs 11	ROIs	Object	1640	65034	26699.4	1762163	18533.2	0.284			6.2048e+06
8H4	ECM	iS7	1	iS7_8H4_8b ECM.lsm	ROIs 1	ROIs	Object	6019	65535	29292.8	1435347	19802.8	0.208			6.90071e+06	4.35872e+06				3.4197
			2	iS7_8H4_8b ECM.lsm	ROIs 2	ROIs	Object	2915	65535	27132.3	1790731	18932.2	0.28			6.39547e+06
			3	iS7_8H4_8b ECM.lsm	ROIs 3	ROIs	Object	5518	36807	13921.6	2756472	7162.61	0.841			3.27761e+06
			4	iS7_8H4_8b ECM.lsm	ROIs 4	ROIs	Object	2560	57233	19680.8	1279251	15556.8	0.276			4.63497e+06
			5	iS7_8H4_8b ECM.lsm	ROIs 5	ROIs	Object	1665	36627	15876.3	666804	9477.48	0.178			3.74609e+06
			6	iS7_8H4_8b ECM.lsm	ROIs 6	ROIs	Object	794	34584	12682.2	583381	10509.1	0.195			2.9917e+06
			7	iS7_8H4_8b ECM.lsm	ROIs 7	ROIs	Object	3722	44762	20357.4	1017872	11920	0.212			4.80128e+06
			8	iS7_8H4_8b ECM.lsm	ROIs 8	ROIs	Object	3754	38160	17697.2	867164	10702.2	0.208			4.16906e+06
			9	iS7_8H4_8b ECM.lsm	ROIs 9	ROIs	Object	2816	41434	16662.2	683152	11340	0.174			3.92616e+06
			10	iS7_8H4_8b ECM.lsm	ROIs 10	ROIs	Object	2609	31019	15670.4	1410334	6737.46	0.382			3.69197e+06
			11	iS7_8H4_8b ECM.lsm	ROIs 11	ROIs	Object	5811	35645	14464.1	1142667	7518.56	0.335			3.41095e+06
8H4	ECM	iS7	1	iS7_8H4_9c ECM.lsm	ROIs 1	ROIs	Object	4158	62672	30964.4	12695414	14327.4	1.61			7.88535e+06	7.05582e+06				5.53575
			2	iS7_8H4_9c ECM.lsm	ROIs 2	ROIs	Object	3690	64657	34899.2	11412046	16946.4	1.28			8.91566e+06
			3	iS7_8H4_9c ECM.lsm	ROIs 3	ROIs	Object	5047	65354	30919.8	13604723	15240.9	1.73			7.864e+06
			4	iS7_8H4_9c ECM.lsm	ROIs 4	ROIs	Object	2350	64836	25490.4	13000086	13016.8	2			6500043
			5	iS7_8H4_9c ECM.lsm	ROIs 5	ROIs	Object	1383	59387	22680.8	10433146	13546.8	1.81			5.76417e+06
			6	iS7_8H4_9c ECM.lsm	ROIs 6	ROIs	Object	4410	65400	21242.7	6648970	12446.8	1.23			5.40567e+06
8H4	ECM	iS7	1	iS7_8H4_10b ECM.lsm	ROIs 1	ROIs	Object	5624	65535	32990.8	46747958	11998.8	6.29			7.43211e+06	6.63676e+06				5.20697
			2	iS7_8H4_10b ECM.lsm	ROIs 2	ROIs	Object	2927	65535	37669.3	16197787	19003.3	1.91			8.48052e+06
			3	iS7_8H4_10b ECM.lsm	ROIs 3	ROIs	Object	2667	65535	25240.7	71254521	12598.3	12.53			5.68671e+06
			4	iS7_8H4_10b ECM.lsm	ROIs 4	ROIs	Object	3555	65535	26126.5	29836429	14467.8	5.07			5.8849e+06
			5	iS7_8H4_10b ECM.lsm	ROIs 5	ROIs	Object	2373	65535	25331.3	11627082	16182.4	2.04			5699550
5B2	ECM	S7	1	S7_5B2_1b ECM.lsm	ROIs 1	ROIs	Object	1075	6745	1731.52	5187637	672.9	8.99			577045	544626	503748	36089.5
			1	S7_5B2_2b ECM.lsm	ROIs 1	ROIs	Object	1314	12783	2226.16	32907134	1003.45	44.37			741653
			1	S7_5B2_3b ECM.lsm	ROIs 1	ROIs	Object	913	7411	1470.18	14304852	617.93	36.68			389991
			2	S7_5B2_3b ECM.lsm	ROIs 2	ROIs	Object	164	5721	1946.51	3256508	868.42	6.31			516087
			1	S7_5B2_4b ECM.lsm	ROIs 1	ROIs	Object	151	9046	2211.25	12944672	865.42	22.07			586528
			1	S7_5B2_5b ECM.lsm	ROIs 1	ROIs	Object	1013	10951	1720.84	26401094	788.93	57.84			456450
5B2	ECM	S7	1	S7_5B2_1b ECM.lsm	ROIs 1	ROIs	Object	930	6745	1554.43	6273667	659.56	12.12			517629	473089
			2	S7_5B2_1b ECM.lsm	ROIs 2	ROIs	Object	1115	8307	1767.32	5506960	748.5	9.35			588980
			1	S7_5B2_2b ECM.lsm	ROIs 1	ROIs	Object	1048	12783	1911.01	48256848	964.12	75.8			636634
			1	S7_5B2_3b ECM.lsm	ROIs 1	ROIs	Object	158	7411	588.27	40555785	444.86	259.91			156038
			2	S7_5B2_3b ECM.lsm	ROIs 2	ROIs	Object	1246	7581	1942.33	5964910	778.38	11.58			515104
			3	S7_5B2_3b ECM.lsm	ROIs 3	ROIs	Object	1041	9484	1706.15	6969616	716.91	15.4			452572
			1	S7_5B2_4b ECM.lsm	ROIs 1	ROIs	Object	1053	9046	1756.6	26375331	801.88	56.61			465913
			1	S7_5B2_5b ECM.lsm	ROIs 1	ROIs	Object	1010	10951	1703.49	28691901	775.15	63.5			451841
5B2	ECM	iS7	1	iS7_5B2_1b ECM.lsm	ROIs 1	ROIs	Object	1908	64066	25479	106000000	11929.4	10.16			1.04331e+07	1.04331e+07	1.18703e+07	641600	3.76969e-12	19.1564	24.3581	2.26236
																		64
5B2	ECM	iS7	1	iS7_5B2_2c ECM.lsm	ROIs 1	ROIs	Object	2898	63967	24451.8	9707376	13928.9	1.09			8.90585e+06	8.28543e+06				15.2131
			2	iS7_5B2_2c ECM.lsm	ROIs 2	ROIs	Object	421	65535	23978.7	8296617	19439.6	0.947			8.76095e+06
			3	iS7_5B2_2c ECM.lsm	ROIs 3	ROIs	Object	1475	41526	19691.7	4903232	9017.06	0.682			7.18949e+06
5B2	ECM	iS7	1	iS7_5B2_4e ECM.lsm	ROIs 1	ROIs	Object	7483	52751	25449.6	12393939	8698.02	0.65			1.90676e+07	1.78779e+07				32.826
			2	iS7_5B2_4e ECM.lsm	ROIs 2	ROIs	Object	5847	48582	26997.2	9772972	8104.99	0.483			2.02339e+07
			3	iS7_5B2_4e ECM.lsm	ROIs 3	ROIs	Object	2173	57625	19148.5	37550166	9021.9	2.62			1.43321e+07
5B2	ECM	iS7	1	iS7_5B2_4b ECM.lsm	ROIs 1	ROIs	Object	7206	45408	24886.1	40290593	7272.21	2.16			1.86531e+07	1.7362e+07				31.8787
			2	iS7_5B2_4b ECM.lsm	ROIs 2	ROIs	Object	5039	49397	21441.4	8469360	9580.72	0.527			1.60709e+07
5B2	ECM	iS7	1	iS7_5B2_4c ECM.lsm	ROIs 1	ROIs	Object	2769	53685	25353	9684857	12216.4	0.51			1.89899e+07	1.94686e+07				35.7467
			2	iS7_5B2_4c ECM.lsm	ROIs 2	ROIs	Object	5126	52655	30037.9	13246733	10898	0.588			2.25285e+07
			3	iS7_5B2_4c ECM.lsm	ROIs 3	ROIs	Object	5838	45387	26322.2	11634391	9544.82	0.59			1.97193e+07
			4	iS7_5B2_4c ECM.lsm	ROIs 4	ROIs	Object	5703	50580	22182.2	8451421	10883.4	0.508			1.66367e+07
5B2	ECM	iS7	1	iS7_5B2_6b ECM.lsm	ROIs 1	ROIs	Object	3376	65535	33891.8	44194861	14104.4	2.52			1.75376e+07	1.7062e+07				31.3279
			2	iS7_5B2_6b ECM.lsm	ROIs 2	ROIs	Object	2202	65535	36567.5	16053152	16481.2	0.847			1.8953e+07
			3	iS7_5B2_6b ECM.lsm	ROIs 3	ROIs	Object	1307	58344	30126.1	13044591	13369.8	0.836			1.56036e+07
			4	iS7_5B2_6b ECM.lsm	ROIs 4	ROIs	Object	8714	63494	31249	20030588	12723.9	1.24			16153700
5B2	ECM	iS7	1	iS7_5B2_1b ECM.lsm	ROIs 1	ROIs	Object	1687	64066	27039	64758296	11613.5	5.83			1.11078e+07	9.82867e+06				18.0466
			2	iS7_5B2_1b ECM.lsm	ROIs 2	ROIs	Object	3527	63638	28083.2	36030687	11225.8	3.13			1.15114e+07
			3	iS7_5B2_1b ECM.lsm	ROIs 3	ROIs	Object	4923	46687	16767.8	7210175	8390.32	1.05			6.86683e+06
5B2	ECM	iS7	1	iS7_5B2_2b ECM.lsm	ROIs 1	ROIs	Object	564	45798	17766.4	7088782	9970.84	1.09			6.50347e+06	5.25791e+06				9.65417
			2	iS7_5B2_2b ECM.lsm	ROIs 2	ROIs	Object	1919	47416	18181.8	3399993	11181	0.512			6.64061e+06
			3	iS7_5B2_2b ECM.lsm	ROIs 3	ROIs	Object	263	31790	12769.8	5235620	8420.04	1.12			4.67466e+06
			4	iS7_5B2_2b ECM.lsm	ROIs 4	ROIs	Object	948	31300	13920.5	6654023	7521.95	1.31			5.07941e+06
			5	iS7_5B2_2b ECM.lsm	ROIs 5	ROIs	Object	1014	35155	14937.1	4675316	8066.86	0.857			5.45544e+06
			6	iS7_5B2_2b ECM.lsm	ROIs 6	ROIs	Object	323	54259	14269.4	4480600	10664.9	0.86			5210000
			7	iS7_5B2_2b ECM.lsm	ROIs 7	ROIs	Object	2594	36784	16529.3	2314107	9292.46	0.383			6.04205e+06
			8	iS7_5B2_2b ECM.lsm	ROIs 8	ROIs	Object	791	38723	10661.3	980839	11022	0.252			3.89222e+06
			9	iS7_5B2_2b ECM.lsm	ROIs 9	ROIs	Object	2146	27658	13086.6	1701259	5431.62	0.356			4.77882e+06
			10	iS7_5B2_2b ECM.lsm	ROIs 10	ROIs	Object	748	26836	11770.6	3119222	6456.62	0.725			4.30238e+06
5B2	ECM	iS7	1	iS7_5B2_2c ECM.lsm	ROIs 1	ROIs	Object	266	65535	25810.7	8569160	18904.6	0.909			9.42702e+06	8.66974e+06				15.9187
			2	iS7_5B2_2c ECM.lsm	ROIs 2	ROIs	Object	1467	63967	26297.2	11754867	15534.5	1.22			9.63514e+06
			3	iS7_5B2_2c ECM.lsm	ROIs 3	ROIs	Object	6777	33900	18181	3418037	6167.46	0.515			6.63697e+06
			4	iS7_5B2_2c ECM.lsm	ROIs 4	ROIs	Object	5615	40773	21849.8	4588451	7520.06	0.575			7.97991e+06
			5	iS7_5B2_2c ECM.lsm	ROIs 5	ROIs	Object	7781	62443	30777.7	1508108	14224.4	0.134			1.12545e+07
			6	iS7_5B2_2c ECM.lsm	ROIs 6	ROIs	Object	3483	55305	19409.3	4173001	11030.8	0.589			7.08489e+06
5B2	ECM	iS7	1	iS7_5B2_4e ECM.lsm	ROIs 1	ROIs	Object	640	57625	17900.9	38218473	9837.07	2.85			1.341e+07	1.3718e+07				25.188
			2	iS7_5B2_4e ECM.lsm	ROIs 2	ROIs	Object	4718	36909	17669.9	7032613	8098.26	0.531			1.32441e+07
			3	iS7_5B2_4e ECM.lsm	ROIs 3	ROIs	Object	3439	43546	18566.4	3806111	11441.3	0.273			1.39418e+07
			4	iS7_5B2_4e ECM.lsm	ROIs 4	ROIs	Object	1105	48582	18804.9	15551658	10143.3	1.1			1.41379e+07
			5	iS7_5B2_4e ECM.lsm	ROIs 5	ROIs	Object	3756	52751	22661.2	14208601	9224.44	0.836			1.69959e+07
			6	iS7_5B2_4e ECM.lsm	ROIs 6	ROIs	Object	2311	39971	16761.6	9000979	7944.21	0.716			1.25712e+07
			7	iS7_5B2_4e ECM.lsm	ROIs 7	ROIs	Object	3732	32869	15633.9	3048601	7593.26	0.26			1.17254e+07
5B2	ECM	iS7	1	iS7_5B2_4b ECM.lsm	ROIs 1	ROIs	Object	3943	49397	22256.2	45135518	8884.64	2.71			1.66552e+07	1.79872e+07				33.0267
			1	iS7_5B2_4c ECM.lsm	ROIs 1	ROIs	Object	6020	52655	28432.3	34573734	10127	1.62			2.13418e+07
			2	iS7_5B2_4c ECM.lsm	ROIs 2	ROIs	Object	2754	53685	21298.4	9243506	12255.4	0.579			1.59646e+07
5B2	ECM	iS7	1	iS7_5B2_4d ECM.lsm	ROIs 1	ROIs	Object	1149	42683	18159.1	13964330	9558.8	1.03			1.35576e+07	1.3853e+07				25.4358
			2	iS7_5B2_4d ECM.lsm	ROIs 2	ROIs	Object	1868	36669	18783.3	8452484	7774.43	0.6			1.40875e+07
			3	iS7_5B2_4d ECM.lsm	ROIs 3	ROIs	Object	1907	60227	18531.2	24906000	9868.75	1.79			1.3914e+07
5B2	ECM	iS7	1	iS7_5B2_6b ECM.lsm	ROIs 1	ROIs	Object	1927	65535	36283.2	36537234	14448.2	1.94			1.88336e+07	1.69886e+07				31.1932
			2	iS7_5B2_6b ECM.lsm	ROIs 2	ROIs	Object	5634	65535	32157	22349139	13599.2	1.34			1.66785e+07
			3	iS7_5B2_6b ECM.lsm	ROIs 3	ROIs	Object	3124	61312	26871.5	12092177	13009.1	0.868			1.39311e+07
			4	iS7_5B2_6b ECM.lsm	ROIs 4	ROIs	Object	843	58344	34422.8	9018778	13905.1	0.506			1.78237e+07
			5	iS7_5B2_6b ECM.lsm	ROIs 5	ROIs	Object	5655	63494	34097.6	17287469	12493.6	0.978			1.76763e+07
5B2	ECM	iS7	1	iS7_5B2_7b ECM.lsm	ROIs 1	ROIs	Object	3090	58594	26780.7	10551584	13843.8	0.885			1.19227e+07	8.93227e+06				16.4008
			2	iS7_5B2_7b ECM.lsm	ROIs 2	ROIs	Object	1421	47559	19969.6	9265913	9573.12	1.04			8.90953e+06
			3	iS7_5B2_7b ECM.lsm	ROIs 3	ROIs	Object	731	50395	20880.9	8164443	10359.4	0.878			9.29891e+06
			4	iS7_5B2_7b ECM.lsm	ROIs 4	ROIs	Object	4715	38899	20606.6	1833989	8066.92	0.2			9169945
			5	iS7_5B2_7b ECM.lsm	ROIs 5	ROIs	Object	1114	38625	12022.4	19404191	6782.6	3.62			5.36027e+06
			6	iS7_5B2_7b ECM.lsm	ROIs 6	ROIs	Object	700	42347	15738	14117029	7757.92	2.01			7.0234e+06
			7	iS7_5B2_7b ECM.lsm	ROIs 7	ROIs	Object	484	30751	13265.2	4098939	6877.64	0.694			5.90625e+06
			8	iS7_5B2_7b ECM.lsm	ROIs 8	ROIs	Object	3537	35311	17592.4	3025894	7026.7	0.386			7.8391e+06
			9	iS7_5B2_7b ECM.lsm	ROIs 9	ROIs	Object	2074	56323	15081.7	4826140	11259.7	0.718			6.72164e+06
			10	iS7_5B2_7b ECM.lsm	ROIs 10	ROIs	Object	952	34870	16129.3	11451777	7747.51	1.59			7.20238e+06
ICSM18	ECM	S7	1	S7_ICSM18_1b ECM.lsm	ROIs 1	ROIs	Object	291	18997	3604.29	221000000	2403.1	155.56			1.42067e+06	1.18287e+06	1.18287e+06	167138
			1	S7_ICSM18_2b ECM.lsm	ROIs 1	ROIs	Object	233	15782	3402.49	140000000	1792.71	110.46			1.26743e+06
			1	S7_ICSM18_3b ECM.lsm	ROIs 1	ROIs	Object	139	14553	1993.29	80140257	1581.52	93.13			860520
ICSM18	ECM	iS7	1	iS7_ICSM18_1b ECM.lsm	ROIs 1	ROIs	Object	4415	65535	23790.5	12442453	13668.2	0.717			1.73535e+07	1.46294e+07	9.98524e+06	741826	0.0079645	12.3676	7.21435	1.3191
			2	iS7_ICSM18_1b ECM.lsm	ROIs 2	ROIs	Object	9060	24692	17730.1	4095649	3759.3	0.317			1.292e+07	27
			3	iS7_ICSM18_1b ECM.lsm	ROIs 3	ROIs	Object	4663	40495	20280.9	7929849	8081.71	0.536			1.47945e+07
			4	iS7_ICSM18_1b ECM.lsm	ROIs 4	ROIs	Object	3942	61662	21156.3	5056347	13668.2	0.328			1.54157e+07
			5	iS7_ICSM18_1b ECM.lsm	ROIs 5	ROIs	Object	5936	42008	18981.4	5941169	8748.68	0.429			1.38489e+07
			6	iS7_ICSM18_1b ECM.lsm	ROIs 6	ROIs	Object	5969	38784	20921.9	3452107	8832.94	0.226			1.52748e+07
			7	iS7_ICSM18_1b ECM.lsm	ROIs 7	ROIs	Object	3396	36622	17592.7	4310205	7975.07	0.336			1.2828e+07
			8	iS7_ICSM18_1b ECM.lsm	ROIs 8	ROIs	Object	5140	44129	19287.6	2237357	10710.2	0.159			1.40714e+07
			9	iS7_ICSM18_1b ECM.lsm	ROIs 9	ROIs	Object	5262	38142	18014.5	4269447	9503.94	0.325			13136760
			10	iS7_ICSM18_1b ECM.lsm	ROIs 10	ROIs	Object	10061	38745	22893.7	2380943	7707.44	0.143			1.665e+07
ICSM18	ECM	iS7	1	iS7_ICSM18_3b ECM.lsm	ROIs 1	ROIs	Object	3451	31778	13159.4	4605798	6477.73	0.675			6.8234e+06	7.08165e+06				5.98682
			2	iS7_ICSM18_3b ECM.lsm	ROIs 2	ROIs	Object	2066	36469	14770.2	2614332	8097.31	0.342			7.64425e+06
			3	iS7_ICSM18_3b ECM.lsm	ROIs 3	ROIs	Object	2845	26190	13074.8	1477450	6418.85	0.218			6.77729e+06
ICSM18	ECM	iS7	1	iS7_ICSM18_5b ECM.lsm	ROIs 1	ROIs	Object	2199	65535	34707.9	11175933	18989.6	1.06			1.05433e+07	8.20743e+06				6.93855
			2	iS7_ICSM18_5b ECM.lsm	ROIs 2	ROIs	Object	5045	65080	27698.5	4293272	16171	0.508			8.45132e+06
			3	iS7_ICSM18_5b ECM.lsm	ROIs 3	ROIs	Object	1995	52915	24967	8813343	12444.7	1.16			7.59771e+06
			4	iS7_ICSM18_5b ECM.lsm	ROIs 4	ROIs	Object	5739	43466	24690	4221996	10095.1	0.561			7.52584e+06
			5	iS7_ICSM18_5b ECM.lsm	ROIs 5	ROIs	Object	2058	56889	24035.9	11777596	11474.9	1.61			7.31528e+06
			6	iS7_ICSM18_5b ECM.lsm	ROIs 6	ROIs	Object	6771	55193	28783.8	6879329	11165.8	0.784			8.77465e+06
			7	iS7_ICSM18_5b ECM.lsm	ROIs 7	ROIs	Object	912	64861	23728.4	17820002	13753.5	2.46			7.2439e+06
ICSM18	ECM	iS7	1	iS7_ICSM18_6b ECM.lsm	ROIs 1	ROIs	Object	7661	65535	32501.1	8060267	16410.6	1.17			6.88912e+06	6.38852e+06				5.40084
			2	iS7_ICSM18_6b ECM.lsm	ROIs 2	ROIs	Object	3509	65535	31108.8	3950811	18252.7	0.598			6.60671e+06
			3	iS7_ICSM18_6b ECM.lsm	ROIs 3	ROIs	Object	1547	65535	26732.9	10318900	19946.7	1.82			5.66973e+06
ICSM18	ECM	iS7	1	iS7_ICSM18_7b EMC.lsm	ROIs 1	ROIs	Object	5883	65535	28456.1	8736023	15020.2	1.4			6.24002e+06	6.36136e+06				5.37788
			2	iS7_ICSM18_7b EMC.lsm	ROIs 2	ROIs	Object	1618	65535	30041.4	3695096	19937	0.562			6.5749e+06
			3	iS7_ICSM18_7b EMC.lsm	ROIs 3	ROIs	Object	3341	65535	30504.3	4026567	19455.3	0.604			6.6665e+06
			4	iS7_ICSM18_7b EMC.lsm	ROIs 4	ROIs	Object	5020	64626	27294.7	3029711	13143.3	0.508			5.964e+06
Saf32	ECM	S7	1	S7_Saf32_1b ECM.lsm	ROIs 1	ROIs	Object	148	21131	3338.42	157000000	1537.46	112.35			1.39742e+06	998187	998187	367327
			1	S7_Saf32_2b ECM.lsm	ROIs 1	ROIs	Object	114	28577	1919.67	216000000	1815.25	320.23			674515
			1	S7_Saf32_4b ECM.lsm	ROIs 1	ROIs	Object	180	20357	2874.03	272000000	2199.38	294.81			922628
Saf32	ECM	iS7	1	iS7_Saf32_1b ECM.lsm	ROIs 1	ROIs	Object	5671	65535	44222.5	49042801	16933.4	3.21			1.52781e+07	1.23182e+07	1.1755e+07	340416	2.31246e-10	12.3406	11.6089	0.623376
			2	iS7_Saf32_1b ECM.lsm	ROIs 2	ROIs	Object	1684	65535	33623.6	69399051	16980.2	5.97			1.16246e+07	45
			3	iS7_Saf32_1b ECM.lsm	ROIs 3	ROIs	Object	3313	65535	42318.4	52305602	17609.1	3.58			1.46105e+07
			4	iS7_Saf32_1b ECM.lsm	ROIs 4	ROIs	Object	1330	65415	25345.1	27119274	13704.7	3.1			8.74815e+06
			5	iS7_Saf32_1b ECM.lsm	ROIs 5	ROIs	Object	4912	65535	46115.1	27161807	16351.5	1.7			1.59775e+07
			6	iS7_Saf32_1b ECM.lsm	ROIs 6	ROIs	Object	5379	65480	30874.1	41772648	13707.2	3.92			1.06563e+07
			7	iS7_Saf32_1b ECM.lsm	ROIs 7	ROIs	Object	2349	65535	36965.7	23658019	18252.8	1.85			1.27881e+07
			8	iS7_Saf32_1b ECM.lsm	ROIs 8	ROIs	Object	4551	65535	34024.6	35147433	16145.8	2.99			1.1755e+07
			9	iS7_Saf32_1b ECM.lsm	ROIs 9	ROIs	Object	6844	65535	37989.2	11358781	16176.5	0.865			1.31315e+07
			10	iS7_Saf32_1b ECM.lsm	ROIs 10	ROIs	Object	8769	65535	37503.2	7275622	16503	0.562			1.29459e+07
			11	iS7_Saf32_1b ECM.lsm	ROIs 11	ROIs	Object	5511	65535	37784.8	8350448	17504.1	0.64			13047575
			12	iS7_Saf32_1b ECM.lsm	ROIs 12	ROIs	Object	4812	65535	32027.3	4900177	17149.3	0.443			1.10613e+07
			13	iS7_Saf32_1b ECM.lsm	ROIs 13	ROIs	Object	4811	51218	24627.8	6009194	10086.4	0.706			8.51161e+06
Saf32	ECM	iS7	1	iS7_Saf32_1d ECM.lsm	ROIs 1	ROIs	Object	1822	65535	36613.1	68576403	18742.2	5.42			1.26525e+07	1.012e+07				10.1383
			2	iS7_Saf32_1d ECM.lsm	ROIs 2	ROIs	Object	2316	65535	30061	23056779	17035.3	2.22			1.03859e+07
			3	iS7_Saf32_1d ECM.lsm	ROIs 3	ROIs	Object	1813	65535	30742.6	23026207	13734.1	2.17			1.06112e+07
			4	iS7_Saf32_1d ECM.lsm	ROIs 4	ROIs	Object	2183	65535	31307	15496953	17987.5	1.43			1.0837e+07
			5	iS7_Saf32_1d ECM.lsm	ROIs 5	ROIs	Object	3732	61801	30071.8	6736079	14815.2	0.648			1.03952e+07
			6	iS7_Saf32_1d ECM.lsm	ROIs 6	ROIs	Object	4462	59770	30908.9	8592666	15038	0.805			1.06741e+07
			7	iS7_Saf32_1d ECM.lsm	ROIs 7	ROIs	Object	5952	53657	21201.2	8883297	11136.4	1.21			7.34157e+06
			8	iS7_Saf32_1d ECM.lsm	ROIs 8	ROIs	Object	2840	50554	23046.7	8204614	11434.1	1.03			7.96564e+06
			9	iS7_Saf32_1d ECM.lsm	ROIs 9	ROIs	Object	2757	64927	29599.3	19002767	12923.5	1.86			1.02165e+07
Saf32	ECM	iS7	1	iS7_Saf32_2b ECM.lsm	ROIs 1	ROIs	Object	2892	65535	42349	85714308	17509.5	5.86			1.4627e+07	1.28749e+07				12.8983
			2	iS7_Saf32_2b ECM.lsm	ROIs 2	ROIs	Object	4259	65535	40308.4	21766522	19804.5	1.56			1.39529e+07
			3	iS7_Saf32_2b ECM.lsm	ROIs 3	ROIs	Object	3207	64656	31550.5	18520141	16503.5	1.7			1.08942e+07
			4	iS7_Saf32_2b ECM.lsm	ROIs 4	ROIs	Object	9299	65535	42028.2	13575123	16643.8	0.935			1.45188e+07
			5	iS7_Saf32_2b ECM.lsm	ROIs 5	ROIs	Object	3231	65535	33984.4	30416023	16370.6	2.59			1.17436e+07
			6	iS7_Saf32_2b ECM.lsm	ROIs 6	ROIs	Object	2804	65535	31476	25275227	17162.4	2.32			1.08945e+07
			7	iS7_Saf32_2b ECM.lsm	ROIs 7	ROIs	Object	10713	65535	47936.1	9635154	16181.2	0.582			1.65552e+07
			8	iS7_Saf32_2b ECM.lsm	ROIs 8	ROIs	Object	3041	65535	42368.1	15803300	17675	1.08			1.46327e+07
			9	iS7_Saf32_2b ECM.lsm	ROIs 9	ROIs	Object	2657	65535	32926.7	24431626	15156	2.15			1.13635e+07
			10	iS7_Saf32_2b ECM.lsm	ROIs 10	ROIs	Object	4663	65535	35595.2	14060084	16218	1.14			1.23334e+07
			11	iS7_Saf32_2b ECM.lsm	ROIs 11	ROIs	Object	10334	65535	32362.4	16019370	15642.4	1.43			1.12024e+07
			12	iS7_Saf32_2b ECM.lsm	ROIs 12	ROIs	Object	16675	65535	45672.1	11143989	15462.1	0.706			1.57847e+07
			13	iS7_Saf32_2b ECM.lsm	ROIs 13	ROIs	Object	2554	64818	25677.7	7806020	17154.7	0.88			8.87048e+06
Saf32	ECM	iS7	1	iS7_Saf32_3b ECM.lsm	ROIs 1	ROIs	Object	2209	65535	35936.6	36906932	18844.1	2.76			1.33721e+07	1.10385e+07				11.0586
			2	iS7_Saf32_3b ECM.lsm	ROIs 2	ROIs	Object	3745	65535	31255.2	12095769	18170.8	1.04			1.16305e+07
			3	iS7_Saf32_3b ECM.lsm	ROIs 3	ROIs	Object	7375	57597	31407.3	13913440	11783.2	1.19			1.1692e+07
			4	iS7_Saf32_3b ECM.lsm	ROIs 4	ROIs	Object	9431	65535	35448.5	18787698	13414.3	1.42			1.32308e+07
			5	iS7_Saf32_3b ECM.lsm	ROIs 5	ROIs	Object	3640	65162	32112.2	16634104	13034.5	1.39			1.1967e+07
			6	iS7_Saf32_3b ECM.lsm	ROIs 6	ROIs	Object	3678	56436	26150	19717101	10622.2	2.03			9.71286e+06
			7	iS7_Saf32_3b ECM.lsm	ROIs 7	ROIs	Object	6218	65535	34740.6	7434493	16363.7	0.575			1.29296e+07
			8	iS7_Saf32_3b ECM.lsm	ROIs 8	ROIs	Object	3295	65535	22598.3	4022502	16926.6	0.478			8.41528e+06
			9	iS7_Saf32_3b ECM.lsm	ROIs 9	ROIs	Object	6747	46809	21730.7	7431888	8760.18	0.919			8.08693e+06
			10	iS7_Saf32_3b ECM.lsm	ROIs 10	ROIs	Object	2179	63792	25045.5	16079223	12902.6	1.72			9.34839e+06

## Sheet: Fig. 2B
Fig. 2B: Lengths of fibril-like disease-associated PrP aggregates in FVB-wt versus FVB-ko mice
Data summary
	Fibril length [µm]
	FVB wt			FVB (Prnp-/-)
	1 week	2 weeks	3 weeks	3 weeks
Count n	69	161	231	102
Median	1.51	1.73	2.97	0.395
Q1	1.05	1.19	1.545	0.295
Q3	2.14	2.89	5.06	0.527
Min	0.659	0.417	0.475	0.132
Max	5.77	8.49	16.45	1.38
Data
	Fibril length [µm]
	FVB wt			FVB (Prnp-/-)
	1 week	2 weeks	3 weeks	3 weeks
Experiment 1	1.96	2.06	4.35	0.834
	0.95	2.41	3.47	0.589
	0.791	0.884	1.03	0.559
	1.34	2.89	0.672	0.543
	1.73	3.66	5.24	0.543
	1.3	0.834	1	0.527
	2.36	2.95	0.884	0.527
	1.62	6.88	7.9	0.527
	1.79	0.959	5.64	0.475
	2.69	1.59	1.05	0.475
	2.82	0.659	5.13	0.417
	2.7	1.3	2.07	0.417
	0.659	1.32	4.63	0.417
	2.25	1.58	4.28	0.395
	0.71	3.04	2.44	0.395
	1.67	1.68	2.02	0.395
	1.59	2.9	1.59	0.395
	2.71	2.83	2.17	0.373
	0.768	4.11	1.96	0.373
	1.72	2.03	5.74	0.295
	1.5	2.7	3.99	0.295
	0.71	1.32	5.29	0.295
	0.932	1.32	1.59	0.295
	0.959	1.13	1.5	0.295
	1.24	3.17	1.4	0.295
	2.3	3.38	0.791	0.295
	1.19	1.72	7.92	0.295
	0.884	2.97	2.42	0.295
	1.13	2.66	7.19	0.295
	3.36	3.04	2.97	0.295
	1.18	6.28	0.589	0.295
	3.17	7.02	3.19	0.295
	1.05	2.43	11	0.295
	1.51	3.91	3.04	0.295
	2.05	2.66	4.38	0.295
	1.41	4.75	8.21	0.264
	1.46	1.89	4.49	0.264
	1.3	1.89	6.04	0.186
	1.35	0.659	13.98
	1.45	0.527	6.74
		0.768	1.59
		2.01	0.923
		2.62	0.932
		2.11	0.589
		2.28	4.63
		1.85	1.34
		1.5	0.746
		4.34	0.844
		1.87	1.03
		0.834	0.527
		2.31	0.475
		1.19	0.527
		1.06	2.02
		1.13	1.03
		1.22
		1.43
		1.05
		1.19
		1
		1.96
		1.06
		1.06
		1.85
		0.589
Experiment 2	2.43	3.3	0.802	0.295
	2.95	1.92	1.83	0.559
	1.87	1.3	1.76	0.527
	2.49	0.768	2.17	1.38
	2.97	1.2	4.62	0.132
	5.77	1.68	1.72	0.395
	3.36	1.99	2.31	0.659
	1.58	2.13	0.834	0.659
	2.14	0.768	2.07	0.264
	1.25	1.79	7.24	0.475
	1.19	1.46	2.43	0.295
	1.13	1.47	4.79	0.264
	0.768	0.71	2.93	0.802
	0.95	1.06	1.47	0.884
	1.76	0.768	6.61	0.295
	0.71	1.35	5.5	0.395
	2.44	1.87	0.543	0.264
	1.72	1.27	3.77	0.543
	1.77	3.67	4.32	0.417
	1.89	2.37	4.71	0.264
	1.69	3.35	7.77	0.264
	3.78	0.589	7.28	0.295
	1.46	1.73	0.95	0.295
	0.95	1.67	4.25	0.527
	0.95	1.66	1.22	0.768
	0.802	3.81	1.13	0.417
	1.72	2.15	3.52	0.659
	0.959	1.73	4.42	0.395
	0.844	1.63	3.08	0.543
		1	9.79	0.295
		1.24	9.59	0.475
		1.84	5.51	0.589
		1.73	16.45	0.659
		3.25	1.96	0.264
		3.42	1.45	0.923
		3.91	1.38	0.395
		1.6	7	0.295
		4.06	8.74	0.559
		3.6	7.52	0.527
		1.3	3.79	0.527
		2.22	2.35	0.417
		1.32	6.53	0.395
		1.72	7.72	0.417
		0.959	5.2	0.264
		1.54	3.28	0.264
		0.923	5.74
		1.03	9.44
		0.659	2.35
		1.06	3.04
		0.71	2.54
		0.417	2.14
		2.01	2.59
		1.19	1.3
		1.36	2.24
			4.19
			3
			2.95
			1.25
			0.659
			1.36
			1.87
			1.22
			12.87
			4.8
			4.65
			5.11
			1.06
			7.28
			3.6
			2.46
			4.76
			5.98
			4.1
			2.69
			1.19
			5.24
			2.19
			1.72
			1.13
			1.3
			3.35
			2.36
			3.18
			2.13
			2.13
			0.959
			0.559
			0.802
			1.72
			1
Experiment 3		1.47	6.96	0.543
		3.06	1.22	0.295
		3.21	1.99	0.527
		1.43	1.98	0.264
		3.74	3.08	0.295
		5.37	8.1	0.295
		1.89	4.23	0.295
		2.66	5.25	0.543
		8.49	2.48	0.527
		4.26	1.42	0.417
		4.35	1.24	0.295
		1.46	6.19	0.527
		2.23	1.86	0.264
		2.48	5.16	0.295
		1.73	6.87	0.395
		3.33	7.67	0.295
		3.41	1.43	0.264
		2.78	0.791	0.295
		1.32	2.85	0.475
		0.95	7.58
		0.932	5.41
		2.93	2.81
		3.6	1.36
		3.65	2.13
		1.06	3.33
		1.3	4.94
		1.65	5.86
		1.18	2.6
		1.4	5.15
		4.24	3.81
		0.802	2.48
		1.36	2.62
		1.84	2.02
		1.06	4.93
		1.78	4.8
		3.46	1.06
		4.61	1.32
		0.932	4.26
		1.22	3.96
		1.65	5.24
		6.24	5.66
		1.03	11.31
		1.38	4.46
			5.37
			7.12
			5.45
			1.8
			0.834
			1.3
			1.06
			3.07
			7.04
			7.85
			2.99
			6.29
			1.59
			3.84
			3.19
			1.3
			2.45
			2.57
			4.68
			1.49
			3.59
			6.44
			3.45
			1.42
			8.24
			2.54
			2.47
			3.88
			5.01
			2.06
			12.1
			2.74
			3.18
			3.94
			4.04
			0.923
			3.58
			1.09
			3.51
			1.79
			2.48
			3.21
			3.99
			2.3

## Sheet: Fig. 3D
	Fig. 3D: Dose-dependent relationship between methyl beta cyclodextrin on cholesterol-lowering and cell viability
	All data were normalised to vehicle-treated cells
	Concentration [mM]	Ratio mBCD/vehicle
		Cholesterol level		Viability
		Average	Std	Average	Std
4 hour treatment	0.41	1.02787	0.0506735	1.0627	0.0104568
	0.123	1.00187	0.044027	1.01349	0.0123369
	0.37	0.981576	0.0266923	0.981925	0.0186281
	1.1	0.997458	0.0408898	0.982083	0.0226761
	3.3	1.05383	0.0361754	0.945294	0.0224376
	10	0.367396	0.0769783	0.836995	0.147735
1 day treatment	0.41	0.916228	0.0919001	1.09341	0.0335146
	0.123	0.858157	0.0111454	1.03909	0.0576442
	0.37	0.893034	0.0221411	0.96045	0.062749
	1.1	0.794007	0.03219	0.9655	0.0279286
	3.3	0.270238	0.0375827	0.818879	0.0206868
	10	0.192439	0.00684371	0.0630352	0.0158536
4 day treatment	0.41	0.72688	0.154231	1.02908	0.0191588
	0.123	0.647864	0.0552118	0.995243	0.0602456
	0.37	0.723942	0.0671283	0.949656	0.0543538
	1.1	0.536856	0.0662179	0.953937	0.0654337
	3.3	0.256734	0.0279914	0.181972	0.0217577
	10	0.226297	0.00351238	0.000489762	0.00061963

## Sheet: Fig. 3F
	Fig. 3F Quantification of methyl-beta-cyclodextrin effects on total fluorescence above threshold and colabelling of disease-associated PrP with 6D11 and 5B2 at 16 hours after addition of specified inhibitor concentrations
A: Data Summary
			6D11				5B2				Intersection
No treatment			Area (µm²)	Ratio (MbCD/no treatment)			Area (µm²)	Ratio (MbCD/no treatment)			Area (µm²)	Ratio (MbCD/no treatment)
Mean			133.949	1			65.679	1			55.364	1
SEM			16.9597	0.126613			9.76019	0.148604			11.5659	0.208906
0.2mM MbCD
Mean			72.876	0.544058			24.5388	0.373617			16.334	0.295029
SEM			8.50296	0.0634791			7.36945	0.112204			5.17218	0.0934214
0.4mM MbCD
Mean			45.963	0.343138			2.5576	0.0389409			1.7982	0.0324796
SEM			8.41452	0.0628188			0.82995	0.0126365			0.647862	0.0117019
0.6mM MbCD
Mean			26.642	0.198897			2.1598	0.0328842			2.4313	0.0439148
SEM			5.52443	0.0412428			0.585105	0.00890856			1.62562	0.0293623
0.8mM MbCD
Mean			13.6243	0.101713			3.563	0.0542487			2.2645	0.040902
SEM			3.8969	0.0290924			1.42325	0.0216697			0.920914	0.0166338
1mM MbCD
Mean			8.5726	0.063999			3.209	0.0488588			2.3974	0.0433025
SEM			3.29668	0.0246114			1.40711	0.021424			1.22904	0.0221993
B: All original data sets
1. NO TREATMENT
		5B2 mid cell				6D11 mid cell				Intersect mid cell
	Sum (ChS1-T1)	Sum (ChS2-T2)	Area (µm²)		Sum (ChS1-T1)	Sum (ChS2-T2)	Area (µm²)		Sum (ChS1-T1)	Sum (ChS2-T2)	Area (µm²)
Count	59	59	59		241	241	241		49	49	49
Min	19699	81195	0.208		62839	2431	0.208		22703	27970	0.0695
Max	1903347	3135722	4.52		2750201	1728562	5.28		1233669	1706887	2.29
Mean	229706	338022	0.579		265116	102738	0.51		222528	260407	0.423
Sum	13552646	19943294	34.18		63892989	24759794	122.97		10903889	12759950	20.7
SD	321221	477779	0.694		288874	233667	0.527		248273	322507	0.438
SE	41819.4	62201.5	0.0904		18608	15051.8	0.034		35467.6	46072.4	0.0625
	Sum (ChS1-T1)	Sum (ChS2-T2)	Area (µm²)		Sum (ChS1-T1)	Sum (ChS2-T2)	Area (µm²)		Sum (ChS1-T1)	Sum (ChS2-T2)	Area (µm²)
Count	101	101	101		247	247	247		91	91	91
Min	30816	82874	0.208		63768	4083	0.208		20422	29097	0.0695
Max	2782637	3063448	4.65		3923931	3292859	7.16		2675500	2533054	4.24
Mean	273661	351798	0.633		281418	171282	0.568		249658	284711	0.481
Sum	27639783	35531622	63.91		69510351	42306748	140.33		22718890	25908682	43.77
SD	381982	489308	0.78		391476	370138	0.734		364576	415793	0.626
SE	38008.6	48688	0.0776		24909	23551.3	0.0467		38217.9	43587	0.0656
	Sum (ChS1-T1)	Sum (ChS2-T2)	Area (µm²)		Sum (ChS1-T1)	Sum (ChS2-T2)	Area (µm²)		Sum (ChS1-T1)	Sum (ChS2-T2)	Area (µm²)
Count	95	95	95		201	201	201		84	84	84
Min	44546	89854	0.208		63549	3266	0.208		25989	30061	0.0695
Max	3859575	4045044	5.63		3955952	3576650	6.04		3246528	3134872	4.45
Mean	334151	420164	0.731		314828	220035	0.627		321922	365664	0.603
Sum	31744313	39915557	69.4		63280421	44227109	125.95		27041429	30715757	50.65
SD	513600	571620	0.888		439681	445782	0.808		475324	503299	0.766
SE	52694.2	58647	0.0911		31012.7	31443.1	0.057		51862.1	54914.4	0.0836
	Sum (ChS1-T1)	Sum (ChS2-T2)	Area (µm²)		Sum (ChS1-T1)	Sum (ChS2-T2)	Area (µm²)		Sum (ChS1-T1)	Sum (ChS2-T2)	Area (µm²)
Count	23	23	23		67	67	67		18	18	18
Min	44731	84497	0.208		73486	2092	0.208		84295	84497	0.208
Max	672991	809341	1.11		728309	853522	1.25		653746	781974	1.04
Mean	213128	260619	0.468		201822	123026	0.426		233804	253718	0.44
Sum	4901944	5994233	10.77		13522084	8242773	28.55		4208464	4566916	7.92
SD	156611	175661	0.254		142563	168105	0.287		155871	178913	0.248
SE	32655.7	36627.8	0.053		17416.9	20537.3	0.035		36739.2	42170.2	0.0585
	Sum (ChS1-T1)	Sum (ChS2-T2)	Area (µm²)		Sum (ChS1-T1)	Sum (ChS2-T2)	Area (µm²)		Sum (ChS1-T1)	Sum (ChS2-T2)	Area (µm²)
Count	49	49	49		174	174	174		40	40	40
Min	36172	80909	0.208		65889	4597	0.208		20726	29403	0.0695
Max	2106703	3402997	5.42		6407276	2429609	10.14		1590516	2416338	3.54
Mean	314099	442843	0.781		301513	145183	0.588		309621	409072	0.669
Sum	15390858	21699290	38.28		52463311	25261827	102.26		12384831	16362898	26.75
SD	459877	676297	1.09		582577	360941	1		385355	544692	0.804
SE	65696.8	96613.9	0.155		44165	27362.8	0.0758		60929.9	86123.3	0.127
	Sum (ChS1-T1)	Sum (ChS2-T2)	Area (µm²)		Sum (ChS1-T1)	Sum (ChS2-T2)	Area (µm²)		Sum (ChS1-T1)	Sum (ChS2-T2)	Area (µm²)
Count	78	78	78		324	324	324		80	80	80
Min	66847	89551	0.208		65331	2757	0.208		45897	56963	0.139
Max	3547841	4781929	6.88		3586478	4644750	6.67		3399276	4512627	6.25
Mean	663812	789965	1.23		385360	228712	0.706		610785	705605	1.06
Sum	51777301	61617259	96.01		125000000	74102580	228.7		48862803	56448399	84.55
SD	803797	1.01793e+06	1.47		521339	579870	0.9		745238	913071	1.25
SE	91012.1	115258	0.166		28963.3	32215	0.05		83320.1	102084	0.14
	Sum (ChS1-T1)	Sum (ChS2-T2)	Area (µm²)		Sum (ChS1-T1)	Sum (ChS2-T2)	Area (µm²)		Sum (ChS1-T1)	Sum (ChS2-T2)	Area (µm²)
Count	93	93	93		219	219	219		219	219	219
Min	39675	79940	0.208		65826	1976	0.208		65826	1976	0.208
Max	3379235	4959900	7.09		2814275	3854444	4.72		2814275	3854444	4.72
Mean	448961	671079	1.11		313630	241328	0.616		313630	241328	0.616
Sum	41753368	62410347	103.31		68684939	52850882	134.99		68684939	52850882	134.99
SD	592005	876689	1.31		360360	502385	0.673		360360	502385	0.673
SE	61388.1	90908.4	0.136		24350.9	33948	0.0455		24350.9	33948	0.0455
	Sum (ChS1-T1)	Sum (ChS2-T2)	Area (µm²)		Sum (ChS1-T1)	Sum (ChS2-T2)	Area (µm²)		Sum (ChS1-T1)	Sum (ChS2-T2)	Area (µm²)
Count	81	81	81		231	231	231		73	73	73
Min	48937	83226	0.208		61698	3166	0.208		26679	37092	0.0695
Max	2170199	2876895	4.59		2198034	2718817	4.24		1868368	2605418	3.89
Mean	333257	444087	0.757		279795	168671	0.549		319738	405008	0.649
Sum	26993815	35971087	61.34		64632555	38963023	126.93		23340842	29565606	47.38
SD	424973	571017	0.892		314376	353459	0.576		374564	487030	0.711
SE	47219.3	63446.4	0.0991		20684.4	23255.9	0.0379		43839.4	57002.5	0.0832
	Sum (ChS1-T1)	Sum (ChS2-T2)	Area (µm²)		Sum (ChS1-T1)	Sum (ChS2-T2)	Area (µm²)		Sum (ChS1-T1)	Sum (ChS2-T2)	Area (µm²)
Count	98	98	98		287	287	287		88	88	88
Min	27922	82454	0.208		64420	2413	0.208		21537	28895	0.0695
Max	4051657	6712710	10.84		8975475	2151106	15.21		1550913	2102075	3.27
Mean	417685	616515	1.04		365296	203939	0.7		377986	522051	0.806
Sum	40933137	60418514	101.64		105000000	58530366	200.91		33262724	45940531	70.93
SD	551104	852085	1.32		631501	383204	1.07		360299	499434	0.701
SE	55669.9	86073.6	0.134		37276.3	22619.8	0.0633		38408	53239.8	0.0747
	Sum (ChS1-T1)	Sum (ChS2-T2)	Area (µm²)		Sum (ChS1-T1)	Sum (ChS2-T2)	Area (µm²)		Sum (ChS1-T1)	Sum (ChS2-T2)	Area (µm²)
Count	91	91	91		197	197	197		89	89	89
Min	44856	83287	0.208		65953	1680	0.208		21157	27095	0.0695
Max	2319650	2830695	4.17		2411632	2742095	4.17		2287167	2648085	3.82
Mean	421341	513420	0.857		328601	262380	0.649		396798	463581	0.742
Sum	38342011	46721221	77.95		64734378	51688933	127.9		35315005	41258694	66
SD	473424	576151	0.845		399047	455942	0.698		449230	528150	0.741
SE	49628.3	60397	0.0885		28430.9	32484.5	0.0498		47618.3	55983.7	0.0786
		5B2 mid cell				6D11 mid cell				Intersect mid cell
		Sum (ChS2-T2)	Area (µm²)		Sum (ChS1-T1)		Area (µm²)		Sum (ChS1-T1)	Sum (ChS2-T2)	Area (µm²)
		3.90222e+07	65.679	Mean	6.90721e+07		133.949		2.86724e+07	3.16378e+07	55.364
		6.10268e+06	9.76019	SEM	9.3569e+06		16.9597		6.0735e+06	5.50069e+06	11.5659
		5B2 mid cell				6D11 mid cell				Intersect mid cell
	Sum (ChS1-T1)	Sum (ChS2-T2)	Area (µm²)		Sum (ChS1-T1)	Sum (ChS2-T2)	Area (µm²)		Sum (ChS1-T1)	Sum (ChS2-T2)	Area (µm²)
Count	24	24	24		218	218	218		23	23	23
Min	34460	92246	0.208		63743	1751	0.208		37531	29327	0.0695
Max	848398	1040885	1.53		1253584	1042387	2.22		821509	980794	1.46
Mean	241208	330356	0.553		238556	59259.5	0.447		218544	265274	0.417
Sum	5788981	7928552	13.27		52005286	12918573	97.54		5026504	6101304	9.59
SD	204407	253687	0.392		205076	124697	0.349		195914	229713	0.345
SE	41724.4	51783.7	0.08		13889.5	8445.52	0.0236		40850.9	47898.6	0.0719
	Sum (ChS1-T1)	Sum (ChS2-T2)	Area (µm²)		Sum (ChS1-T1)	Sum (ChS2-T2)	Area (µm²)		Sum (ChS1-T1)	Sum (ChS2-T2)	Area (µm²)
Count	26	26	26		100	100	100		26	26	26
Min	64674	81575	0.208		64961	2388	0.208		24169	27296	0.0695
Max	730722	871041	1.6		697354	713836	1.32		591191	664245	1.18
Mean	180512	218451	0.409		181555	81341	0.357		155995	175224	0.315
Sum	4693320	5679732	10.63		18155456	8134101	35.71		4055874	4555829	8.2
SD	153673	180590	0.315		120766	124460	0.214		142335	163016	0.27
SE	30137.8	35416.7	0.0618		12076.6	12446	0.0214		27914.1	31970.1	0.0529
	Sum (ChS1-T1)	Sum (ChS2-T2)	Area (µm²)		Sum (ChS1-T1)	Sum (ChS2-T2)	Area (µm²)		Sum (ChS1-T1)	Sum (ChS2-T2)	Area (µm²)
Count	32	32	32		159	159	159		21	21	21
Min	46018	87294	0.208		64119	2784	0.208		62959	55857	0.139
Max	533593	971735	1.39		809533	636752	1.39		494859	636752	1.18
Mean	145584	229471	0.419		174378	53611.9	0.352		153650	187956	0.331
Sum	4658677	7343058	13.41		27726028	8524299	55.99		3226646	3947066	6.95
SD	111680	203594	0.32		128443	95731.1	0.219		117498	154377	0.254
SE	19742.4	35990.7	0.0567		10186.2	7591.97	0.0173		25640.1	33687.9	0.0555
	Sum (ChS1-T1)	Sum (ChS2-T2)	Area (µm²)		Sum (ChS1-T1)	Sum (ChS2-T2)	Area (µm²)		Sum (ChS1-T1)	Sum (ChS2-T2)	Area (µm²)
Count	16	16	16		136	136	136		18	18	18
Min	53936	93956	0.208		66246	1987	0.208		54058	61642	0.139
Max	2334623	3400023	4.65		6136549	2992839	11.53		2152751	2992839	3.68
Mean	406792	653870	1.05		318572	96550.5	0.592		282829	417892	0.591
Sum	6508667	10461918	16.81		43325825	13130867	80.45		5090918	7522054	10.63
SD	606435	945409	1.39		592551	296733	1.1		472442	666193	0.82
SE	151609	236352	0.348		50810.9	25444.6	0.094		111356	157023	0.193
	Sum (ChS1-T1)	Sum (ChS2-T2)	Area (µm²)		Sum (ChS1-T1)	Sum (ChS2-T2)	Area (µm²)		Sum (ChS1-T1)	Sum (ChS2-T2)	Area (µm²)
Count	100	100	100		224	224	224		93	93	93
Min	48672	85531	0.208		67934	2952	0.208		20753	34979	0.0695
Max	1848107	2332872	3.96		2057904	2288125	3.89		1756694	2187904	3.61
Mean	294023	403906	0.691		266223	173402	0.524		260952	332104	0.528
Sum	29402273	40390614	69.06		59633954	38841937	117.27		24268509	30885692	49.12
SD	329368	449161	0.702		284476	307928	0.521		302552	386290	0.578
SE	32936.8	44916.2	0.0702		19007.4	20574.3	0.0348		31373.2	40056.4	0.06
	Sum (ChS1-T1)	Sum (ChS2-T2)	Area (µm²)		Sum (ChS1-T1)	Sum (ChS2-T2)	Area (µm²)		Sum (ChS1-T1)	Sum (ChS2-T2)	Area (µm²)
Count	47	47	47		138	138	138		32	32	32
Min	33123	82839	0.208		71459	2314	0.208		55399	65614	0.139
Max	1080495	1646044	2.5		1234170	790951	2.43		589211	722653	1.11
Mean	178890	262875	0.46		200982	87813.2	0.408		195678	250317	0.397
Sum	8407850	12355104	21.61		27735498	12118220	56.34		6261690	8010135	12.71
SD	185731	276401	0.406		152757	150401	0.29		145493	203138	0.274
SE	27091.7	40317.2	0.0592		13003.5	12803	0.0247		25719.8	35910.1	0.0485
	Sum (ChS1-T1)	Sum (ChS2-T2)	Area (µm²)		Sum (ChS1-T1)	Sum (ChS2-T2)	Area (µm²)		Sum (ChS1-T1)	Sum (ChS2-T2)	Area (µm²)
Count	91	91	91		190	190	190		76	76	76
Min	48435	85974	0.208		64774	3071	0.208		21078	31125	0.0695
Max	2536232	3611210	5.21		2293100	3136079	4.24		2271652	3111861	4.17
Mean	289512	421351	0.711		248682	177987	0.503		270774	366072	0.566
Sum	26345593	38342953	64.68		47249615	33817500	95.52		20578795	27821508	43
SD	334549	472976	0.716		254831	341567	0.487		312934	423397	0.585
SE	35070.2	49581.3	0.0751		18487.4	24779.9	0.0353		35896	48566.9	0.0671
	Sum (ChS1-T1)	Sum (ChS2-T2)	Area (µm²)		Sum (ChS1-T1)	Sum (ChS2-T2)	Area (µm²)
Count	1	1	1		78	78	78
Min	78458	100478	0.208		68138	2857	0.208
Max	78458	100478	0.208		1443771	282343	2.29
Mean	78458	100478	0.208		281478	30771.6	0.487
Sum	78458	100478	0.208		21955279	2400183	38		0	0	0
SD	0	0	0		231140	44051.4	0.358
SE	0	0	0		26171.4	4987.84	0.0406
	Sum (ChS1-T1)	Sum (ChS2-T2)	Area (µm²)		Sum (ChS1-T1)	Sum (ChS2-T2)	Area (µm²)		Sum (ChS1-T1)	Sum (ChS2-T2)	Area (µm²)
Count	22	22	22		132	132	132		13	13	13
Min	43196	81073	0.208		63771	2071	0.208		29392	27363	0.0695
Max	899174	1298581	1.81		2139080	1116256	3.2		806673	1116256	1.39
Mean	193265	279906	0.489		273305	57658.2	0.503		234792	300921	0.454
Sum	4251825	6157929	10.77		36076222	7610877	66.42		3052291	3911976	5.91
SD	220642	300197	0.427		281482	139760	0.451		240825	320751	0.424
SE	47041.1	64002.3	0.091		24499.9	12164.6	0.0392		66792.7	88960.2	0.118
	Sum (ChS1-T1)	Sum (ChS2-T2)	Area (µm²)		Sum (ChS1-T1)	Sum (ChS2-T2)	Area (µm²)		Sum (ChS1-T1)	Sum (ChS2-T2)	Area (µm²)
Count	44	44	44		176	176	176		40	40	40
Min	37599	86088	0.208		65184	2142	0.208		33394	38638	0.0695
Max	1087637	1394749	2.15		2851392	1639934	4.72		1087637	1231926	1.88
Mean	238228	327930	0.567		261273	94303.6	0.486		212210	271727	0.431
Sum	10482030	14428927	24.94		45984105	16597428	85.52		8488407	10869065	17.23
SD	218420	279517	0.431		348114	187518	0.572		210137	248758	0.367
SE	32928	42138.7	0.065		26240	14134.7	0.0431		33225.6	39332.2	0.0581
		5B2 mid cell				6D11 mid cell				Intersect mid cell
		Sum (ChS2-T2)	Area (µm²)		Sum (ChS1-T1)		Area (µm²)		Sum (ChS1-T1)	Sum (ChS2-T2)	Area (µm²)
		1.43189e+07	24.5388	Mean	3.79847e+07		72.876		8.00496e+06	1.03625e+07	16.334
		4.35703e+06	7.36945	SEM	4.35596e+06		8.50296		2.51722e+06	3.30303e+06	5.17218
		5B2 mid cell				6D11 mid cell				Intersect mid cell
	Sum (ChS1-T1)	Sum (ChS2-T2)	Area (µm²)		Sum (ChS1-T1)	Sum (ChS2-T2)	Area (µm²)		Sum (ChS1-T1)	Sum (ChS2-T2)	Area (µm²)
Count	5	5	5	Count	108	108	108		3	3	3
Min	80856	107208	0.208		63776	2172	0.208		90861	79608	0.139
Max	250693	469635	0.695		756837	298871	1.46		171661	298871	0.347
Mean	134172	211819	0.361		182449	20741.7	0.345		129158	167464	0.232
Sum	670858	1059095	1.81		19704445	2240098	37.24		387474	502392	0.695
SD	59941.4	133788	0.183		125853	35663.8	0.22		33120.3	94662.9	0.0866
SE	26806.6	59831.8	0.082		12110.2	3431.75	0.0212		19122	54653.6	0.05
	Sum (ChS1-T1)	Sum (ChS2-T2)	Area (µm²)		Sum (ChS1-T1)	Sum (ChS2-T2)	Area (µm²)		Sum (ChS1-T1)	Sum (ChS2-T2)	Area (µm²)
Count	3	3	3		86	86	86		2	2	2
Min	35889	92382	0.208		69375	2961	0.208		197015	221006	0.417
Max	272276	303080	0.695		1295060	264867	1.95		258096	245875	0.486
Mean	183270	224470	0.463		248617	28686.2	0.439		227556	233440	0.452
Sum	549810	673409	1.39		21381100	2467014	37.72		455111	466881	0.903
SD	104962	93962	0.199		205538	41508.8	0.324		30540.5	12434.5	0.0347
SE	60599.7	54249	0.115		22163.8	4476.01	0.0349		21595.4	8792.52	0.0246
	Sum (ChS1-T1)	Sum (ChS2-T2)	Area (µm²)		Sum (ChS1-T1)	Sum (ChS2-T2)	Area (µm²)		Sum (ChS1-T1)	Sum (ChS2-T2)	Area (µm²)
Count	12	12	12		115	115	115		10	10	10
Min	21698	91267	0.208		66556	2817	0.208		21274	30030	0.0695
Max	645074	831915	1.25		1511292	821646	2.22		604071	745770	1.04
Mean	250397	332689	0.573		216074	58958.7	0.423		262185	296576	0.486
Sum	3004760	3992265	6.88		24848474	6780250	48.7		2621848	2965764	4.86
SD	179759	204923	0.313		195181	115865	0.32		169408	195885	0.286
SE	51891.8	59156.1	0.0905		18200.7	10804.5	0.0299		53571.4	61944.2	0.0906
	Sum (ChS1-T1)	Sum (ChS2-T2)	Area (µm²)		Sum (ChS1-T1)	Sum (ChS2-T2)	Area (µm²)		Sum (ChS1-T1)	Sum (ChS2-T2)	Area (µm²)
Count	6	6	6		51	51	51		7	7	7
Min	106797	88392	0.208		62683	3932	0.208		23863	32100	0.0695
Max	395174	446328	0.903		758169	645850	1.53		395174	363337	0.695
Mean	202146	233419	0.452		177075	53326.8	0.353		159205	174159	0.328
Sum	1212874	1400516	2.71		9030812	2719666	17.99		1114437	1219111	2.29
SD	111025	133604	0.262		153694	104778	0.26		111028	109496	0.199
SE	45325.7	54543.7	0.107		21521.5	14671.8	0.0364		41964.7	41385.6	0.0752
	Sum (ChS1-T1)	Sum (ChS2-T2)	Area (µm²)		Sum (ChS1-T1)	Sum (ChS2-T2)	Area (µm²)		Sum (ChS1-T1)	Sum (ChS2-T2)	Area (µm²)
Count	4	4	4		129	129	129		3	3	3
Min	73406	101661	0.208		63220	2116	0.208		60900	71511	0.139
Max	303142	204314	0.417		814176	393931	1.39		303142	171075	0.347
Mean	153508	156910	0.313		172145	32040.7	0.337		151421	120014	0.232
Sum	614034	627641	1.25		22206748	4133247	43.49		454264	360042	0.695
SD	88803.8	37216.2	0.0777		116228	52601.1	0.191		107948	40687.1	0.0866
SE	44401.9	18608.1	0.0388		10233.3	4631.27	0.0168		62324.1	23490.7	0.05
	Sum (ChS1-T1)	Sum (ChS2-T2)	Area (µm²)		Sum (ChS1-T1)	Sum (ChS2-T2)	Area (µm²)		Sum (ChS1-T1)	Sum (ChS2-T2)	Area (µm²)
Count	4	4	4		76	76	76		2	2	2
Min	48734	102907	0.208		65242	2972	0.208		117808	216328	0.347
Max	270984	556160	0.764		624129	414602	0.973		222483	414602	0.556
Mean	129005	257446	0.399		183177	26149.9	0.345		170146	315465	0.452
Sum	516020	1029783	1.6		13921478	1987395	26.19		340291	630930	0.903
SD	86761.7	183142	0.227		99626.1	55919.7	0.161		52337.5	99137	0.104
SE	43380.8	91571	0.114		11427.9	6414.43	0.0184		37008.2	70100.4	0.0737
	Sum (ChS1-T1)	Sum (ChS2-T2)	Area (µm²)		Sum (ChS1-T1)	Sum (ChS2-T2)	Area (µm²)		Sum (ChS1-T1)	Sum (ChS2-T2)	Area (µm²)
Count	5	5	5		64	64	64		3	3	3
Min	46957	86513	0.208		70500	2826	0.208		71233	92436	0.139
Max	336715	477730	0.764		1584408	501224	2.22		318342	450827	0.695
Mean	119841	175266	0.32		210651	39801.9	0.39		156224	213977	0.347
Sum	599205	876332	1.6		13481659	2547323	24.94		468671	641930	1.04
SD	109602	151705	0.222		223512	67942	0.326		114680	167498	0.247
SE	49015.3	67844.5	0.0994		27939.1	8492.75	0.0407		66210.5	96704.9	0.143
	Sum (ChS1-T1)	Sum (ChS2-T2)	Area (µm²)		Sum (ChS1-T1)	Sum (ChS2-T2)	Area (µm²)		Sum (ChS1-T1)	Sum (ChS2-T2)	Area (µm²)
Count	14	14	14		200	200	200		13	13	13
Min	78088	90878	0.208		69194	2799	0.208		81732	90878	0.208
Max	798682	938792	1.81		1615736	1192677	2.99		782673	775671	1.46
Mean	248898	292040	0.556		298631	50780.5	0.536		237459	257846	0.47
Sum	3484579	4088553	7.78		59726106	10156097	107.27		3086966	3352003	6.11
SD	232970	259973	0.488		280900	118547	0.439		210482	219583	0.4
SE	62263.8	69480.8	0.131		19862.6	8382.52	0.031		58377.1	60901.3	0.111
	Sum (ChS1-T1)	Sum (ChS2-T2)	Area (µm²)		Sum (ChS1-T1)	Sum (ChS2-T2)	Area (µm²)		Sum (ChS1-T1)	Sum (ChS2-T2)	Area (µm²)
Count	2	2	2		102	102	102		2	2	2
Min	97917	121915	0.278		66600	2818	0.208		81537	93639	0.208
Max	217282	199619	0.278		1680063	283190	2.85		217282	199619	0.278
Mean	157600	160767	0.278		225527	28922.9	0.407		149410	146629	0.243
Sum	315199	321534	0.556		23003793	2950132	41.48		298819	293258	0.486
SD	59682.5	38852	0		215239	39836.6	0.352		67872.5	52990	0.0347
SE	42201.9	27472.5	0		21311.8	3944.41	0.0349		47993.1	37469.6	0.0246
					Sum (ChS1-T1)	Sum (ChS2-T2)	Area (µm²)
					187	187	187
					64546	2020	0.208
					1479837	213266	2.36
					225408	20497.7	0.399
		0	0		42151248	3833063	74.61		0	0	0
					151064	23778	0.239
					11046.9	1738.82	0.0175
		5B2 mid cell				6D11 mid cell				Intersect mid cell
		Sum (ChS2-T2)	Area (µm²)		Sum (ChS1-T1)		Area (µm²)		Sum (ChS1-T1)	Sum (ChS2-T2)	Area (µm²)
		1.40691e+06	2.5576	Mean	2.49456e+07		45.963		922788	1.04323e+06	1.7982
		456104	0.82995	SEM	4.78819e+06		8.41452		335301	367132	0.647862
		5B2 mid cell				6D11 mid cell				Intersect mid cell
	Sum (ChS1-T1)	Sum (ChS2-T2)	Area (µm²)		Sum (ChS1-T1)	Sum (ChS2-T2)	Area (µm²)		Sum (ChS1-T1)	Sum (ChS2-T2)	Area (µm²)
Count	4	4	4		100	100	100		2	2	2
Min	28666	88694	0.208		65523	2727	0.208		104240	108214	0.208
Max	168391	352726	0.556		952060	141112	1.74		117828	141112	0.208
Mean	94389.5	176110	0.313		207372	24978.6	0.394		111034	124663	0.208
Sum	377558	704438	1.25		20737154	2497864	39.39		222068	249326	0.417
SD	58570.6	103493	0.143		155925	26037.5	0.271		6794	16449	0
SE	29285.3	51746.7	0.0716		15592.5	2603.75	0.0271		4804.08	11631.2	0
	Sum (ChS1-T1)	Sum (ChS2-T2)	Area (µm²)		Sum (ChS1-T1)	Sum (ChS2-T2)	Area (µm²)		Sum (ChS1-T1)	Sum (ChS2-T2)	Area (µm²)
Count	8	8	8		82	82	82		3	3	3
Min	52775	95462	0.208		62284	3476	0.208		59530	65845	0.139
Max	97390	175433	0.417		1479518	117959	2.08		97390	117959	0.208
Mean	73256.6	124874	0.252		198600	24082.2	0.379		79190	100429	0.185
Sum	586053	998992	2.01		16285201	1974738	31.05		237570	301287	0.556
SD	15694.9	23167.3	0.0689		195095	29405.2	0.295		15490.7	24455.3	0.0327
SE	5548.97	8190.88	0.0244		21544.6	3247.26	0.0326		8943.57	14119.3	0.0189
					Sum (ChS1-T1)	Sum (ChS2-T2)	Area (µm²)
					4	4	4
					65389	10946	0.208
					205894	19620	0.486
					123432	14059.5	0.295
		0	0		493730	56238	1.18		0	0	0
					55556.5	3303.39	0.114
					27778.2	1651.7	0.0569
	Sum (ChS1-T1)	Sum (ChS2-T2)	Area (µm²)		Sum (ChS1-T1)	Sum (ChS2-T2)	Area (µm²)		Sum (ChS1-T1)	Sum (ChS2-T2)	Area (µm²)
Count	15	15	15		57	57	57		3	3	3
Min	34243	90494	0.208		69079	2791	0.208		111503	153678	0.278
Max	392209	625616	0.903		1048762	496211	1.46		340044	496211	0.695
Mean	104811	203252	0.371		178431	34762.2	0.349		221249	363089	0.509
Sum	1572162	3048781	5.56		10170572	1981445	19.87		663747	1089267	1.53
SD	97329.9	161366	0.218		152368	87722.3	0.235		93520.6	149883	0.173
SE	25130.5	41664.6	0.0562		20181.6	11619.1	0.0312		53994.2	86534.8	0.1
	Sum (ChS1-T1)	Sum (ChS2-T2)	Area (µm²)		Sum (ChS1-T1)	Sum (ChS2-T2)	Area (µm²)		Sum (ChS1-T1)	Sum (ChS2-T2)	Area (µm²)
Count	15	15	15		62	62	62		14	14	14
Min	61582	90969	0.208		69396	2527	0.208		57850	76894	0.139
Max	372090	457920	0.903		529857	513023	1.18		300557	308932	0.556
Mean	159132	182662	0.347		204643	63583.6	0.403		150208	154619	0.283
Sum	2386986	2739934	5.21		12687849	3942184	25.01		2102908	2164665	3.96
SD	79098.7	99059.6	0.188		119157	100785	0.22		69093.3	70285	0.103
SE	20423.2	25577.1	0.0486		15132.9	12799.7	0.0279		18466	18784.5	0.0276
	Sum (ChS1-T1)	Sum (ChS2-T2)	Area (µm²)		Sum (ChS1-T1)	Sum (ChS2-T2)	Area (µm²)		Sum (ChS1-T1)	Sum (ChS2-T2)	Area (µm²)
Count	10	10	10		62	62	62		1	1	1
Min	35707	84375	0.208		66264	2730	0.208		84872	131573	0.208
Max	106752	214073	0.347		482101	185658	1.11		84872	131573	0.208
Mean	65192.6	128902	0.25		185501	27853.3	0.37		84872	131573	0.208
Sum	651926	1289018	2.5		11501039	1726902	22.93		84872	131573	0.208
SD	24670.8	37146.1	0.0461		111995	36462.1	0.209		0	0	0
SE	7801.61	11746.6	0.0146		14223.3	4630.69	0.0265		0	0	0
	Sum (ChS1-T1)	Sum (ChS2-T2)	Area (µm²)		Sum (ChS1-T1)	Sum (ChS2-T2)	Area (µm²)		Sum (ChS1-T1)	Sum (ChS2-T2)	Area (µm²)
Count	4	4	4		57	57	57		2	2	2
Min	36446	120027	0.278		67898	2459	0.208		55507	80137	0.139
Max	231986	396907	0.764		683244	111106	1.25		74483	111106	0.208
Mean	101790	254977	0.504		167685	16595.6	0.338		64995	95621.5	0.174
Sum	407160	1019907	2.01		9558029	945947	19.24		129990	191243	0.347
SD	76784.2	130842	0.227		117229	21995.9	0.195		9488	15484.5	0.0347
SE	38392.1	65421.2	0.114		15527.4	2913.43	0.0258		6709.03	10949.2	0.0246
	Sum (ChS1-T1)	Sum (ChS2-T2)	Area (µm²)		Sum (ChS1-T1)	Sum (ChS2-T2)	Area (µm²)		Sum (ChS1-T1)	Sum (ChS2-T2)	Area (µm²)
Count	4	4	4		47	47	47		47	47	47
Min	57654	92353	0.208		80762	2930	0.208		80762	2930	0.208
Max	227703	362049	0.556		1130719	205054	2.08		1130719	205054	2.08
Mean	133014	201515	0.382		175670	29986.7	0.355		175670	29986.7	0.355
Sum	532058	806059	1.53		8256473	1409376	16.67		8256473	1409376	16.67
SD	66607.7	103834	0.143		156723	41491.2	0.283		156723	41491.2	0.283
SE	33303.8	51917.2	0.0716		22860.5	6052.11	0.0412		22860.5	6052.11	0.0412
	Sum (ChS1-T1)	Sum (ChS2-T2)	Area (µm²)		Sum (ChS1-T1)	Sum (ChS2-T2)	Area (µm²)
Count	3	3	3		62	62	62
Min	17205	87639	0.208		66482	3187	0.208
Max	94631	197837	0.278		746823	109921	1.39
Mean	54954.7	145124	0.255		189132	20106.5	0.376
Sum	164864	435372	0.764		11726177	1246600	23.34		0	0	0
SD	31638.4	45114.5	0.0327		140483	22095.6	0.241
SE	18266.4	26046.9	0.0189		17841.4	2806.15	0.0306
	Sum (ChS1-T1)	Sum (ChS2-T2)	Area (µm²)		Sum (ChS1-T1)	Sum (ChS2-T2)	Area (µm²)		Sum (ChS1-T1)	Sum (ChS2-T2)	Area (µm²)
Count	3	3	3	Count	139	139	139		3	3	3
Min	71728	85587	0.208	Min	67250	2071	0.208		56659	59577	0.139
Max	226026	181450	0.278	Max	1097453	296722	2.15		226026	181450	0.278
Mean	134872	135091	0.255	Mean	263667	22609.2	0.487		124836	117712	0.208
Sum	404616	405272	0.764	Sum	36649761	3142675	67.74		374509	353137	0.625
SD	66032.3	39199	0.0327	SD	200473	32279.9	0.348		72977.9	49911.9	0.0567
SE	38123.7	22631.6	0.0189	SE	17003.9	2737.94	0.0295		42133.8	28816.7	0.0327
		5B2 mid cell				6D11 mid cell				Intersect mid cell
		Sum (ChS2-T2)	Area (µm²)		Sum (ChS1-T1)		Area (µm²)		Sum (ChS1-T1)	Sum (ChS2-T2)	Area (µm²)
		1.14478e+06	2.1598	Mean	1.38066e+07		26.642		1.20721e+06	588987	2.4313
		314407	0.585105	SEM	3.02983e+06		5.52443		807799	229034	1.62562
		5B2 mid cell				6D11 mid cell				Intersect mid cell
	Sum (ChS1-T1)	Sum (ChS2-T2)	Area (µm²)		Sum (ChS1-T1)	Sum (ChS2-T2)	Area (µm²)		Sum (ChS1-T1)	Sum (ChS2-T2)	Area (µm²)
Count	25	25	25		75	75	75		19	19	19
Min	46479	82732	0.208		68795	4150	0.208		66459	65878	0.139
Max	973405	1370578	2.08		865476	1127036	1.6		820487	1080658	1.46
Mean	178943	254888	0.467		191298	98364.2	0.402		182441	237820	0.399
Sum	4473579	6372204	11.67		14347343	7377315	30.15		3466382	4518584	7.57
SD	182118	257388	0.388		126641	161614	0.239		166752	222419	0.303
SE	36423.7	51477.5	0.0776		14623.2	18661.6	0.0276		38255.5	51026.5	0.0695
					Sum (ChS1-T1)	Sum (ChS2-T2)	Area (µm²)
					9	9	9
					67686	2205	0.208
					732082	200722	1.39
					259927	64277.9	0.517
		0	0		2339344	578501	4.65		0	0	0
					233567	59542.1	0.389
					77855.6	19847.4	0.13
	Sum (ChS1-T1)	Sum (ChS2-T2)	Area (µm²)		Sum (ChS1-T1)	Sum (ChS2-T2)	Area (µm²)		Sum (ChS1-T1)	Sum (ChS2-T2)	Area (µm²)
Count	6	6	6		4	4	4		2	2	2
Min	44532	96346	0.208		85316	37891	0.278		64365	97604	0.208
Max	242856	623150	1.11		241989	223208	0.486		151892	200214	0.417
Mean	158289	294998	0.614		150127	121391	0.382		108128	148909	0.313
Sum	949732	1769985	3.68		600507	485564	1.53		216257	297818	0.625
SD	64565.6	168502	0.293		63218.8	66642.4	0.104		43763.5	51305	0.104
SE	26358.8	68790.6	0.12		31609.4	33321.2	0.0521		30945.5	36278.1	0.0737
	Sum (ChS1-T1)	Sum (ChS2-T2)	Area (µm²)		Sum (ChS1-T1)	Sum (ChS2-T2)	Area (µm²)		Sum (ChS1-T1)	Sum (ChS2-T2)	Area (µm²)
Count	10	10	10		40	40	40		8	8	8
Min	44350	85184	0.208		69194	2327	0.208		116356	98486	0.208
Max	365802	553350	0.903		682226	513557	1.32		350135	454659	0.764
Mean	205533	255487	0.472		188338	86061.3	0.375		218216	251206	0.434
Sum	2055330	2554866	4.72		7533522	3442452	15.01		1745727	2009648	3.47
SD	102691	134371	0.224		118182	135087	0.246		85957.8	110586	0.186
SE	32473.7	42491.9	0.0707		18686.2	21359.1	0.0389		30390.7	39097.9	0.0659
	Sum (ChS1-T1)	Sum (ChS2-T2)	Area (µm²)		Sum (ChS1-T1)	Sum (ChS2-T2)	Area (µm²)		Sum (ChS1-T1)	Sum (ChS2-T2)	Area (µm²)
Count	20	20	20		62	62	62		14	14	14
Min	59215	91775	0.208		62975	2356	0.208		57070	70032	0.139
Max	989469	1281399	1.88		962184	1167279	1.74		934667	1167279	1.53
Mean	222941	332312	0.566		251333	107625	0.483		248976	318276	0.506
Sum	4458811	6646232	11.32		15582638	6672724	29.94		3485668	4455865	7.09
SD	240673	342515	0.508		207870	201225	0.353		246165	326696	0.447
SE	53816.2	76588.6	0.114		26399.5	25555.6	0.0448		65790.4	87313.1	0.12
	Sum (ChS1-T1)	Sum (ChS2-T2)	Area (µm²)		Sum (ChS1-T1)	Sum (ChS2-T2)	Area (µm²)		Sum (ChS1-T1)	Sum (ChS2-T2)	Area (µm²)
Count	7	7	7		49	49	49		7	7	7
Min	93186	93726	0.208		70575	1841	0.208		93186	93726	0.208
Max	212888	263375	0.417		1061651	468756	1.95		212888	263375	0.417
Mean	146151	141703	0.268		211195	65175.8	0.41		143361	137802	0.258
Sum	1023060	991924	1.88		10348553	3193612	20.08		1003525	964615	1.81
SD	38288.1	56730.8	0.0781		193488	99534.9	0.352		38006.6	54759	0.0716
SE	14471.5	21442.2	0.0295		27641.2	14219.3	0.0503		14365.1	20696.9	0.0271
	Sum (ChS1-T1)	Sum (ChS2-T2)	Area (µm²)		Sum (ChS1-T1)	Sum (ChS2-T2)	Area (µm²)		Sum (ChS1-T1)	Sum (ChS2-T2)	Area (µm²)
Count	4	4	4		57	57	57		4	4	4
Min	79798	109200	0.208		67962	2992	0.208		61224	81144	0.139
Max	425740	629620	1.04		944542	685923	1.6		415154	600576	0.973
Mean	244986	338498	0.591		237492	50927.3	0.468		228339	306184	0.521
Sum	979945	1353994	2.36		13537016	2902856	26.68		913357	1224735	2.08
SD	158485	225288	0.385		186133	107632	0.327		152868	212324	0.356
SE	79242.7	112644	0.193		24654	14256.2	0.0434		76433.9	106162	0.178
		0	0		0		0		0	0	0
					Sum (ChS1-T1)	Sum (ChS2-T2)	Area (µm²)
					3	3	3
					76664	11613	0.208
					291090	82992	0.486
					168288	37514.7	0.324
		0	0		504865	112544	0.973		0	0	0
					90272.4	32260.9	0.118
					52118.8	18625.8	0.0682
					Sum (ChS1-T1)	Sum (ChS2-T2)	Area (µm²)
					25	25	25
					63853	2946	0.208
					449202	116510	0.625
					152452	19565.1	0.289
		0	0		3811310	489127	7.23		0	0	0
					88180.4	24371	0.114
					17636.1	4874.2	0.0228
		5B2 mid cell				6D11 mid cell				Intersect mid cell
		Sum (ChS2-T2)	Area (µm²)		Sum (ChS1-T1)		Area (µm²)		Sum (ChS1-T1)	Sum (ChS2-T2)	Area (µm²)
		1.96892e+06	3.563	Mean	6.86051e+06		13.6243		1.08309e+06	1.34713e+06	2.2645
		806145	1.42325	SEM	1.9599e+06		3.8969		439323	564532	0.920914
		5B2 mid cell				6D11 mid cell				Intersect mid cell
					Sum (ChS1-T1)	Sum (ChS2-T2)	Area (µm²)
					5	5	5
					101907	2469	0.208
					514013	38405	0.834
					196046	11531	0.333
		0	0		980231	57655	1.67		0	0	0
					159410	13511.7	0.25
					71290.2	6042.63	0.112
	Sum (ChS1-T1)	Sum (ChS2-T2)	Area (µm²)
Count	1	1	1
Min	65315	102101	0.208
Max	65315	102101	0.208
Mean	65315	102101	0.208
Sum	65315	102101	0.208		0		0		0	0	0
SD	0	0	0
SE	0	0	0
	Sum (ChS1-T1)	Sum (ChS2-T2)	Area (µm²)		Sum (ChS1-T1)	Sum (ChS2-T2)	Area (µm²)		Sum (ChS1-T1)	Sum (ChS2-T2)	Area (µm²)
Count	3	3	3		11	11	11		1	1	1
Min	63547	87662	0.208		65562	7409	0.208		110029	97806	0.208
Max	110029	118247	0.278		256254	230366	0.764		110029	97806	0.208
Mean	82610	101238	0.232		122863	88427.1	0.322		110029	97806	0.208
Sum	247830	303715	0.695		1351491	972698	3.54		110029	97806	0.208
SD	19874.8	12720	0.0327		53655.2	58593.3	0.16		0	0	0
SE	11474.7	7343.87	0.0189		16177.6	17666.5	0.0483		0	0	0
	Sum (ChS1-T1)	Sum (ChS2-T2)	Area (µm²)		Sum (ChS1-T1)	Sum (ChS2-T2)	Area (µm²)		Sum (ChS1-T1)	Sum (ChS2-T2)	Area (µm²)
Count	11	11	11		38	38	38		12	12	12
Min	85999	98110	0.208		71220	4495	0.208		26611	26369	0.0695
Max	1111075	1196946	1.95		1394143	1440625	2.71		1111075	1196946	1.95
Mean	357754	405695	0.714		262946	143530	0.516		307198	333273	0.567
Sum	3935292	4462645	7.85		9991940	5454156	19.59		3686375	3999277	6.81
SD	324609	366653	0.564		263882	282442	0.493		291235	314744	0.49
SE	97873.2	110550	0.17		42807.2	45818.2	0.0799		84072.2	90858.8	0.142
	Sum (ChS1-T1)	Sum (ChS2-T2)	Area (µm²)		Sum (ChS1-T1)	Sum (ChS2-T2)	Area (µm²)		Sum (ChS1-T1)	Sum (ChS2-T2)	Area (µm²)
Count	1	1	1		2	2	2		1	1	1
Min	111771	183846	0.347		78537	91245	0.208		94023	151172	0.278
Max	111771	183846	0.347		94023	151172	0.278		94023	151172	0.278
Mean	111771	183846	0.347		86280	121208	0.243		94023	151172	0.278
Sum	111771	183846	0.347		172560	242417	0.486		94023	151172	0.278
SD	0	0	0		7743	29963.5	0.0347		0	0	0
SE	0	0	0		5475.13	21187.4	0.0246		0	0	0
	Sum (ChS1-T1)	Sum (ChS2-T2)	Area (µm²)		Sum (ChS1-T1)	Sum (ChS2-T2)	Area (µm²)		Sum (ChS1-T1)	Sum (ChS2-T2)	Area (µm²)
Count	16	16	16		58	58	58		14	14	14
Min	59460	85506	0.208		67020	3764	0.208		31689	44265	0.0695
Max	1823235	2526290	3.27		1970568	2345489	3.47		1737178	2345489	2.85
Mean	440235	548294	0.877		287983	184493	0.563		463740	555455	0.844
Sum	7043753	8772707	14.03		16702989	10700577	32.65		6492365	7776376	11.81
SD	596716	723082	1.03		368480	438368	0.638		601989	706973	0.973
SE	149179	180771	0.257		48383.8	57560.6	0.0837		160888	188946	0.26
	Sum (ChS1-T1)	Sum (ChS2-T2)	Area (µm²)		Sum (ChS1-T1)	Sum (ChS2-T2)	Area (µm²)		Sum (ChS1-T1)	Sum (ChS2-T2)	Area (µm²)
Count	4	4	4		4	4	4		1	1	1
Min	60811	99367	0.208		66590	9482	0.208		99530	99367	0.208
Max	99530	156516	0.347		350827	99367	0.486		99530	99367	0.208
Mean	78440.5	128796	0.295		155158	49386	0.278		99530	99367	0.208
Sum	313762	515186	1.18		620632	197544	1.11		99530	99367	0.208
SD	14850.8	24425.6	0.0576		113880	37095.8	0.12		0	0	0
SE	7425.42	12212.8	0.0288		56940	18547.9	0.0602		0	0	0
	Sum (ChS1-T1)	Sum (ChS2-T2)	Area (µm²)		Sum (ChS1-T1)	Sum (ChS2-T2)	Area (µm²)		Sum (ChS1-T1)	Sum (ChS2-T2)	Area (µm²)
Count	6	6	6		25	25	25		5	5	5
Min	63805	101392	0.208		70284	2490	0.208		23611	31993	0.0695
Max	739308	1078109	1.81		636348	852477	1.32		636348	852477	1.32
Mean	193420	285720	0.521		180114	62774.1	0.37		171670	222781	0.375
Sum	1160517	1714318	3.13		4502845	1569352	9.24		858349	1113907	1.88
SD	244374	354975	0.577		128810	167532	0.252		233766	316512	0.479
SE	99765.2	144918	0.235		25762	33506.5	0.0504		104543	141548	0.214
	Sum (ChS1-T1)	Sum (ChS2-T2)	Area (µm²)		Sum (ChS1-T1)	Sum (ChS2-T2)	Area (µm²)		Sum (ChS1-T1)	Sum (ChS2-T2)	Area (µm²)
Count	7	7	7		33	33	33		4	4	4
Min	57801	83296	0.208		67284	3715	0.208		67745	85416	0.208
Max	393742	316204	0.556		547352	396310	0.903		393742	316204	0.556
Mean	130536	168150	0.308		152322	79236.8	0.328		170084	194476	0.33
Sum	913755	1177049	2.15		5026619	2614814	10.84		680334	777903	1.32
SD	111946	95925.8	0.138		103322	80230.4	0.159		130878	90259.4	0.142
SE	42311.6	36256.5	0.0522		17986.1	13966.3	0.0277		65438.8	45129.7	0.0711
	Sum (ChS1-T1)	Sum (ChS2-T2)	Area (µm²)		Sum (ChS1-T1)	Sum (ChS2-T2)	Area (µm²)		Sum (ChS1-T1)	Sum (ChS2-T2)	Area (µm²)
Count	7	7	7		20	20	20		5	5	5
Min	52226	93271	0.208		61733	8218	0.208		45228	59899	0.139
Max	241939	272326	0.556		558506	596016	1.39		241939	272326	0.556
Mean	129278	164954	0.357		124196	109555	0.33		121223	138795	0.292
Sum	904943	1154681	2.5		2483926	2191097	6.6		606114	693975	1.46
SD	64871	64471.4	0.136		110498	126378	0.279		68470.4	75289.9	0.155
SE	24518.9	24367.9	0.0514		24708.1	28259	0.0623		30620.9	33670.6	0.0692
		5B2 mid cell				6D11 mid cell				Intersect mid cell
		Sum (ChS2-T2)	Area (µm²)		Sum (ChS1-T1)		Area (µm²)		Sum (ChS1-T1)	Sum (ChS2-T2)	Area (µm²)
		1.83862e+06	3.209	Mean	4.18332e+06		8.5726		1.26271e+06	1.47098e+06	2.3974
		876417	1.40711	SEM	1.69555e+06		3.29668		678181	797205	1.22904

## Sheet: Fig. 3G
	Fig 3G: Dose-dependent effects of methyl beta cyclodextrin on PrPc levels at the plasma membrane during a 16 hour incubation
	All data were normalised to vehicle control
Data summary
	mBCD concentration [mM]
	Area				Intensity
	0 mM	0.4 mM	1 mM	2 mM	0 mM	0.4 mM	1 mM	2 mM
Count	246	148	148	148	246	148	148	148
Average	1	1.32062	1.18949	1.07922	1	1.40634	1.30898	1.12036
SEM	0.0208261	0.0569482	0.0569883	0.0491644	0.0233544	0.0644318	0.0723387	0.0560307
Data
	mBCD concentration [mM]
	Area				Intensity
	0 mM	0.4 mM	1 mM	2 mM	0 mM	0.4 mM	1 mM	2 mM
1st experiment	1.15782	0.744681	0.424591	0.189603	1.15224	0.765939	0.473909	0.193519
	1.16524	0.54338	0.511217	0.137427	1.26262	0.546772	0.486294	0.119976
	0.859934	0.823328	0.748252	0.28136	0.850493	0.860779	0.776798	0.228701
	0.900554	0.668798	0.716942	0.267108	0.88305	0.638084	0.770536	0.216112
	0.652593	1.09839	0.713834	0.172465	0.589295	1.30464	0.704643	0.13695
	0.784982	0.537049	0.793839	0.270705	0.713628	0.561202	0.834079	0.215686
	1.04824	0.921089	0.826122	0.299698	0.999172	0.956738	0.807391	0.248794
	1.29399	0.572416	0.915255	0.17306	1.32072	0.548037	0.98573	0.148178
	1.12374	0.701912	1.01253	0.386564	1.14345	0.676118	1.15295	0.353484
	1.23224	0.606365	1.03503	0.365262	1.28474	0.584561	1.1533	0.318351
	1.04585	0.922993	0.840879	0.568709	1.04049	0.98573	0.877916	0.531981
	0.712159	0.406682	0.876853	0.602095	0.652526	0.404876	0.917052	0.543158
	0.78852	0.7039	0.932695	0.321941	0.839541	0.714654	1.05436	0.27895
	1.32122	0.596497	1.24911	0.26472	1.35978	0.596023	1.45861	0.223888
	0.949387	0.856436	1.09364	0.378718	0.88909	0.934237	1.22592	0.319736
	0.979037	0.872906	1.02174	0.436157	0.967248	0.934641	1.14895	0.386328
	1.01007	0.592267	1.17998	0.404766	1.02439	0.551715	1.41541	0.372753
	1.03167	0.66725	0.945784	0.559185	0.99076	0.668355	1.05875	0.518805
	1.33482	0.920629	0.953392	0.466352	1.43352	1.00571	1.02738	0.430337
	0.864256	0.828709	1.01741	0.748752	0.833611	0.811174	1.11211	0.743778
	1.13261	1.03879	1.05585	0.616371	1.12264	1.15568	1.22231	0.599279
	1.20489	1.23523	1.45113	0.609131	1.21767	1.37738	1.78321	0.62501
	0.627144	0.748872	1.16172	0.527602	0.597515	0.771441	1.34206	0.492865
	0.658168	0.985474	0.991181	0.665479	0.668355	1.10608	1.06355	0.601463
	0.53706	0.891033	1.02892	0.506464	0.492865	0.98221	1.15784	0.462535
	0.866611	0.550296	0.657626	0.127987	0.901019	0.570177	0.666281	0.108876
	0.775063	1.15321	0.322531	0.231147	0.711294	1.29293	0.322811	0.184612
	2.1608	1.28341	0.39851	0.186541	2.40458	1.52386	0.389322	0.166661
	1.66895	1.01771	0.926208	0.31961	1.66342	1.11579	0.980596	0.301765
	1.35676	0.906467	0.388923	0.286358	1.40467	0.967248	0.37365	0.263135
	0.721439	0.690817	0.529548	0.440045	0.655829	0.70644	0.522437	0.388464
	1.06021	0.842666	0.346486	0.519826	1.12694	0.858731	0.317729	0.492976
	1.18825	1.11382	0.512846	0.504436	1.25242	1.25586	0.492865	0.471321
	0.708472	1.3346	0.507908	0.513074	0.693092	1.52208	0.488954	0.499987
	1.41862	0.959575	0.665435	0.256966	1.40095	1.05796	0.654903	0.239679
	0.90015	1.21574	0.951352	0.352365	0.872782	1.43987	0.927746	0.312633
	1.06642	0.987972	0.84247	0.359137	1.04334	1.13462	0.907009	0.35167
	0.768152	1.16542	0.837753	0.487055	0.762892	1.29377	0.852246	0.458357
	0.762593	1.20394	0.607629	0.39256	0.713161	1.37031	0.59801	0.336947
	0.86915	0.60723	0.464771	0.616129	0.85554	0.620189	0.480404	0.621949
	0.654579	1.01077	0.581393	0.410145	0.61392	1.1109	0.566025	0.386584
	0.608264	0.599368	0.76281	0.382101	0.54708	0.612457	0.743547	0.351395
	1.069	1.24898	0.711784	0.313139	1.08654	1.52377	0.668888	0.299015
	1.0722	1.27116	0.9897	0.555441	1.1361	1.5036	1.00813	0.52871
	1.17058	0.741661	0.756732	0.567323	1.1667	0.790034	0.800906	0.531776
	1.1987	0.8119	0.71984	0.402784	1.13151	0.865519	0.742869	0.348002
	1.00471	1.16632	0.391258	0.253382	1.09046	1.30257	0.391393	0.231688
	0.965907	1.00504	0.689695	0.650621	0.951021	1.05614	0.68105	0.618037
	0.744634	0.84778	0.969015	0.541647	0.716297	0.898182	1.03168	0.482738
	0.803589	0.847441	1.17736	0.491093	0.76904	0.953587	1.33883	0.432151
2nd experiment	1.43836	2.00098	2.08412	1.24394	1.57736	2.37309	2.51859	1.33009
	0.827564	1.85575	2.38414	1.95844	0.822346	2.09891	3.02519	2.35839
	1.4309	2.33041	2.0539	1.46662	1.47065	2.8076	2.52684	1.59877
	0.805533	1.80354	1.61227	2.05389	0.843494	2.09591	1.96802	2.29288
	0.517762	2.07163	2.02415	1.62592	0.463169	2.46668	2.32866	1.89513
	0.646858	1.77392	2.34365	0.933757	0.652895	2.02583	2.77251	0.937634
	0.705101	2.00175	1.67091	1.47624	0.678945	2.09167	1.89116	1.54769
	1.1189	1.99661	2.40549	0.879781	1.21483	2.26193	2.90031	0.973674
	1.00577	1.9007	2.4357	0.958263	0.915279	2.21684	3.04157	1.05285
	1.8419	2.37948	1.70813	1.74673	1.98726	2.72057	2.09932	1.95992
	1.00168	2.36077	2.29862	1.53709	0.954586	2.77502	2.80187	1.65087
	1.19096	2.32678	1.94481	1.17375	1.14746	2.48172	2.27701	1.22484
	0.831269	2.00314	2.01353	1.06926	0.764532	2.12514	2.26168	1.12023
	1.02828	2.53726	1.7555	2.06113	0.949631	2.77317	1.91853	2.31627
	1.11414	2.44605	3.3746	0.850244	1.07272	2.9222	5.03455	0.871158
	0.849753	2.41728	1.93521	1.15476	0.782118	2.94798	2.23284	1.20217
	1.38024	1.72275	1.50929	1.0672	1.30004	1.90829	1.64483	1.07965
	0.750798	2.221	2.67665	1.59431	0.701901	2.39176	3.18423	1.80017
	0.605764	2.0556	1.72933	1.43067	0.555904	2.1369	1.91662	1.52126
	0.660913	1.65296	2.00222	0.97485	0.573801	1.72843	2.26699	1.04292
	0.910245	2.65723	1.427	0.784079	0.842281	3.04064	1.53322	0.777034
	1.15484	2.1321	2.10938	0.852642	1.32123	2.47602	2.51326	0.980027
	0.979564	2.06668	2.01103	1.49444	0.983329	2.1727	2.29796	1.61318
	1.26996	1.8828	1.83943	1.74815	1.1345	1.97535	2.06495	1.87408
	1.19041	1.801	2.35663	1.6456	1.10653	1.83497	2.803	1.77932
	0.882725	2.40126	2.13539	1.25452	0.791454	2.59002	2.45872	1.27422
	0.565995	2.34446	1.78312	2.13389	0.535316	2.35677	1.91073	3.23843
	0.867826	2.25677	1.75302	1.30082	0.887404	2.26505	1.89513	1.4038
	0.957261	1.51599	2.56142	1.85323	0.839654	1.62997	2.8763	2.14399
	1.47226	2.35628	1.73572	1.29322	1.31606	2.4323	1.99397	1.28502
	1.11463	2.099	1.65263	1.2034	1.11427	2.16466	1.77146	1.25104
	0.879642	2.78322	2.56013	1.50259	0.771239	3.10441	3.15458	1.60721
	0.608772	2.40018	2.91463	1.51292	0.545099	2.34903	3.34734	1.65018
	0.604773	2.5935	2.02049	1.31948	0.526098	2.803	2.08465	1.31239
	0.9954	2.80268	1.9718	1.72188	0.844254	2.9406	2.26614	1.87174
	1.31065	1.83721	2.85789	0.610598	1.29214	1.84348	3.2864	0.607244
	1.31404	2.96463	2.02266	1.14455	1.22045	3.35435	2.23529	1.43251
	1.52167	3.0517	2.04523	1.50957	1.50768	3.16345	2.20441	1.7577
	0.843548	2.15921	2.35947	1.27527	0.742428	2.20884	2.55693	1.36586
	1.3977	2.21459	1.38216	0.823384	1.24236	2.21462	1.4362	0.84783
	0.864699	3.15561	2.09976	1.04155	0.81413	3.56861	2.39426	1.03665
	2.06104	2.15507	1.59892	1.02947	1.96532	2.20364	1.95256	1.05799
	1.59745	3.01779	2.32964	0.901063	1.49926	3.24368	2.8103	0.84242
	1.08536	2.58674	2.62875	0.932078	0.961472	2.74657	2.97654	0.961472
	1.27331	1.85705	2.04889	0.843076	1.12304	1.85481	2.16979	0.767905
	1.22435	1.43107	1.61503	1.88	1.19018	1.37903	1.63777	1.93725
	1.30239	1.53674	1.22456	1.31592	1.23261	1.43012	1.16153	1.31356
	1.73393	2.19341	1.7131	0.814901	1.75249	2.15675	1.84834	0.805122
	0.977997	1.46759	1.21792	0.758675	0.930663	1.33774	1.23815	0.799256
	1.34357				1.5398
	0.897117				0.937378
	1.35329				1.37641
	1.25842				1.32219
	0.935995				0.990705
	0.75522				0.893426
	1.0518				1.09907
	1.68821				2.01932
	1.16383				1.2183
	1.55675				1.74265
	0.937093				0.996448
	1.43053				1.51199
	0.793566				0.789473
	0.835246				0.979103
	1.12423				1.1832
	1.40366				1.52202
	1.13163				1.06939
	0.665317				0.635961
	0.572336				0.586065
	0.714234				0.776935
	0.68413				0.656363
	0.706843				0.74343
	0.741449				0.728628
	1.07759				1.11524
	0.490112				0.50493
	0.804879				0.786012
	0.927259				1.01253
	0.898531				0.885109
	1.82762				1.99188
	0.723159				0.756303
	0.697464				0.683935
	0.957077				0.976281
	0.395973				0.380438
	0.438837				0.449552
	1.30949				1.39927
	1.79936				2.01415
	0.559059				0.541412
	0.707674				0.671589
	0.502279				0.531742
	0.331876				0.418269
	0.830682				0.787689
	0.798859				0.77911
	0.816291				0.829121
	0.732494				0.743905
	1.14432				1.20801
	0.653699				0.647002
	0.634154				0.623933
	0.498724				0.464015
	0.983138				1.01846
3rd experiment	1.71846	0.708928	1.24164	1.3088	2.04014	0.731892	1.28969	1.32058
	1.14576	1.14931	1.26527	1.33197	1.39209	1.27877	1.48096	1.26743
	1.20043	1.5853	1.09302	1.72372	1.35315	1.95779	1.2229	1.81263
	1.3917	1.52828	0.87755	1.77468	1.72759	1.76641	1.03379	1.79553
	1.37393	0.91177	0.865357	1.1574	1.47422	0.963057	0.937665	1.04628
	1.06727	0.976715	0.587025	1.37294	1.20679	1.07732	0.586258	1.36114
	0.54234	0.567484	1.12557	0.924581	0.489976	0.572488	1.36961	0.822311
	1.337	0.481514	0.683281	2.39698	1.6288	0.485212	0.705271	2.31025
	1.02176	0.928456	1.20191	1.88702	1.12007	0.922703	1.39038	1.79553
	0.850785	0.991737	1.41028	1.65489	0.932147	1.07188	1.55999	1.52953
	0.882571	1.07388	0.999051	2.08168	0.877814	1.14816	1.01886	2.08209
	1.04122	0.761602	0.35443	1.8275	1.02893	0.779336	0.32623	1.752
	1.18947	0.95796	0.453302	1.50794	1.40222	1.01329	0.425641	1.41372
	0.690814	0.765038	0.347536	0.926462	0.705935	0.770083	0.301149	0.827394
	1.3617	0.902596	0.842149	2.49084	1.55823	0.886304	0.827032	2.63344
	0.805937	0.805931	0.972104	0.983897	0.782053	0.852877	1.02537	0.949636
	0.754164	0.814371	0.821904	1.54352	0.713937	0.776733	0.813973	1.56701
	0.598705	0.796059	0.775521	1.65046	0.558609	0.857066	0.740419	1.84157
	0.978811	0.561733	0.44299	1.48837	0.917715	0.534514	0.374639	1.49114
	1.1398	1.24793	0.509942	1.35942	1.07079	1.31349	0.443346	1.33207
	0.553506	0.849744	0.426657	2.26037	0.490778	0.850128	0.38002	2.56592
	0.767491	1.09344	1.27816	2.52094	0.695192	1.14177	1.31672	2.87285
	0.890022	1.0747	0.783804	2.22303	0.822679	1.09442	0.741568	2.41177
	0.570201	0.774371	0.515309	1.09471	0.491868	0.723416	0.476347	1.12562
	0.446371	0.772411	0.465707	1.488	0.374515	0.712227	0.421736	1.58989
	0.772707	0.52477	0.434487	1.50976	0.659821	0.481171	0.389778	1.61313
	1.04382	0.829127	0.237497	1.13606	1.10126	0.847889	0.189909	1.15147
	0.78037	1.00649	0.361948	1.95859	0.73903	1.01348	0.32945	2.12944
	1.11394	0.694489	1.3057	1.76638	1.22842	0.666911	1.33168	1.88288
	1.75534	0.917331	0.886337	1.96403	1.83883	0.912323	0.857423	2.11207
	0.817088	1.09044	0.600428	1.32655	0.758112	1.09062	0.507288	1.31349
	0.636511	0.397683	0.362636	1.27676	0.527997	0.377558	0.317012	1.34435
	0.82415	0.571756	0.201153	1.45426	0.775213	0.521262	0.160639	1.53569
	0.464433	0.973237	0.872499	1.46722	0.374258	0.932678	0.806231	1.6195
	1.38594	1.09731	0.547642	2.0179	1.52701	1.06644	0.471962	2.04197
	1.35004	0.679152	1.02989	1.65779	1.35662	0.690588	0.963183	1.95206
	1.63908	0.538235	0.903269	1.61335	1.74499	0.492557	0.837914	1.78888
	1.41629	0.769185	0.848689	1.18405	1.4568	0.745082	0.755043	1.21083
	1.26157	0.804698	0.497803	1.24844	1.21592	0.702824	0.413137	1.2868
	0.961693	0.798545	0.78122	1.2176	1.04211	0.769975	0.695669	1.23122
	1.13774	1.55729	0.650063	1.08584	1.03556	1.4843	0.540091	1.07732
	1.81313	1.18145	0.692358	1.91858	1.71993	1.15405	0.635598	1.95014
	1.40937	1.21913	0.704489	1.16537	1.25687	1.22486	0.63343	1.1582
	1.41362	0.981958	1.26215	1.02382	1.39999	0.931734	1.19037	1.0482
	1.25111	0.90124	0.481689	1.43732	1.17458	0.832214	0.45014	1.53799
	1.58377	0.541584	0.553058	1.91712	1.5291	0.468844	0.436666	1.95264
	0.988482	0.92009	0.405836	1.02617	0.844366	0.798013	0.333071	0.973061
	0.942915	0.948985	0.568423	1.11963	0.868694	0.890092	0.528662	1.09727
	1.65059	0.778496	0.370823	1.11374	1.56278	0.780905	0.294438	1.19702
	1.22612				1.39959
	1.01672				1.02602
	1.03047				1.11571
	0.823217				0.833639
	0.780547				0.830273
	0.731378				0.753247
	0.890948				0.88779
	1.0315				1.11108
	1.0379				1.07466
	1.19952				1.30847
	1.17678				1.25108
	1.01565				0.989843
	0.849245				0.820814
	1.02024				1.11323
	0.952498				1.02254
	1.0013				1.0801
	0.657811				0.603298
	0.795889				0.735945
	0.563603				0.535394
	0.40881				0.384475
	0.466661				0.51106
	1.0753				1.11552
	1.14797				1.17761
	0.648621				0.590159
	1.02714				0.969586
	0.701582				0.59851
	0.871472				0.845242
	0.860572				0.768613
	1.04386				1.03597
	0.779068				0.742766
	0.676878				0.619289
	0.532448				0.480778
	1.30046				1.2469
	1.08976				0.967004
	1.43154				1.39567
	0.944549				0.968498
	0.770043				0.745572
	0.962205				0.85409
	1.23022				1.1651
	0.997841				1.05688
	1.38693				1.25022
	0.64485				0.567854
	0.940659				0.877814
	1.09369				1.05583
	1.04313				0.957616
	0.779321				0.689262
	0.942667				0.88655
	1.03503				0.858552
	0.631453				0.529815

## Sheet: Fig. 4G
	Fig 4G. Levels of colocalisation between 6D11 and organelle/vesicular markers, expressed as Pearson's correlation coefficients
Data summary
Marker	Average Pearson's correlation	SEM
P4hb	0.0603419	0.015348
β-Cop	0.145171	0.0225627
Grasp55	0.156957	0.0200185
Gm130	0.324625	0.0429957
Syp	0.541429	0.0439457
Vamp4	0.420613	0.0124067
Syn1	0.42825	0.0410734
Scg2	0.279475	0.0237473
Chga	0.161192	0.0211639
Col4	0.11913	0.0378257
Eea1	0.2485	0.0294865
Lamp1	0.409044	0.0306825
Data
Marker	Image	Pearson's correlation
P4hb	Image 1	0
	Image 2	0.155
	Image 3	0.0131
	Image 4	0.0125
	Image 5	0.0347
	Image 6	0.087
	Image 7	0.153
	Image 8	0
	Image 9	0.0644
	Image 10	0.0229
	Image 11	0
	Image 12	0.00438
	Image 13	0.211
	Image 14	0
	Image 15	0.0709
	Image 16	0
	Image 17	0.0126
	Image 18	0.05
	Image 19	0.145
	Image 20	0.0307
	Image 21	0.2
β-Cop	Image 1	0
	Image 2	0.0504
	Image 3	0.057
	Image 4	0.145
	Image 5	0.189
	Image 6	0
	Image 7	0.166
	Image 8	0.241
	Image 9	0.21
	Image 10	0.184
	Image 11	0.246
	Image 12	0.218
	Image 13	0.177
	Image 14	0.149
Grasp55	Image 1	0.0712
	Image 2	0.077
	Image 3	0.169
	Image 4	0
	Image 5	0.0108
	Image 6	0.115
	Image 7	0.2
	Image 8	0.119
	Image 9	0.0635
	Image 10	0.205
	Image 11	0.35
	Image 12	0.239
	Image 13	0.127
	Image 14	0.286
	Image 15	0.243
	Image 16	0.217
	Image 17	0.189
	Image 18	0.213
	Image 19	0.113
	Image 20	0.226
	Image 21	0.0626
Gm130	Image 1	0.118
	Image 2	0.659
	Image 3	0.157
	Image 4	0.372
	Image 5	0.573
	Image 6	0.551
	Image 7	0.0625
	Image 8	0.487
	Image 9	0.598
	Image 10	0.225
	Image 11	0.396
	Image 12	0.443
	Image 13	0.159
	Image 14	0.345
	Image 15	0.392
	Image 16	0.146
	Image 17	0.168
	Image 18	0.041
	Image 19	0.167
	Image 20	0.433
Syp	Image 1	0.822
	Image 2	0.805
	Image 3	0.743
	Image 4	0.364
	Image 5	0.51
	Image 6	0.536
	Image 7	0.546
	Image 8	0.656
	Image 9	0.535
	Image 10	0.394
	Image 11	0.532
	Image 12	0.304
	Image 13	0.355
	Image 14	0.478
Vamp4	Image 1	0.491
	Image 2	0.432
	Image 3	0.487
	Image 4	0.503
	Image 5	0.432
	Image 6	0.558
	Image 7	0.373
	Image 8	0.406
	Image 9	0.419
	Image 10	0.357
	Image 11	0.37
	Image 12	0.409
	Image 13	0.348
	Image 14	0.421
	Image 15	0.408
	Image 16	0.352
	Image 17	0.338
	Image 18	0.395
	Image 19	0.341
	Image 20	0.422
	Image 21	0.334
	Image 22	0.346
	Image 23	0.471
	Image 24	0.536
	Image 25	0.527
	Image 26	0.549
	Image 27	0.511
	Image 28	0.36
	Image 29	0.404
	Image 30	0.352
	Image 31	0.387
Syn1	Image 1	0.304
	Image 2	0.502
	Image 3	0.513
	Image 4	0.333
	Image 5	0.264
	Image 6	0.458
	Image 7	0.454
	Image 8	0.598
Scg2	Image 1	0.411
	Image 2	0.325
	Image 3	0.199
	Image 4	0.425
	Image 5	0.558
	Image 6	0.387
	Image 7	0.337
	Image 8	0.0494
	Image 9	0.145
	Image 10	0.416
	Image 11	0.382
	Image 12	0.337
	Image 13	0.281
	Image 14	0.317
	Image 15	0.335
	Image 16	0.357
	Image 17	0.271
	Image 18	0.0648
	Image 19	0.153
	Image 20	0.15
	Image 21	0.155
	Image 22	0.226
	Image 23	0.103
	Image 24	0
	Image 25	0.466
	Image 26	0.421
	Image 27	0.465
	Image 28	0.238
	Image 29	0.233
	Image 30	0.203
	Image 31	0.258
	Image 32	0.275
Chga	Image 1	0.224
	Image 2	0.218
	Image 3	0.175
	Image 4	0.266
	Image 5	0.0214
	Image 6	0.126
	Image 7	0.0599
	Image 8	0.108
	Image 9	0.174
	Image 10	0.133
	Image 11	0.226
	Image 12	0.203
Col4	Image 1	0.00891
	Image 2	0.282
	Image 3	0.0538
	Image 4	0.0642
	Image 5	0.05
	Image 6	0.186
	Image 7	0.189
Eea1	Image 1	0.114
	Image 2	0.292
	Image 3	0.391
	Image 4	0
	Image 5	0.435
	Image 6	0.265
	Image 7	0.263
	Image 8	0.152
	Image 9	0.136
	Image 10	0.257
	Image 11	0.241
	Image 12	0.405
	Image 13	0.11
	Image 14	0
	Image 15	0.291
	Image 16	0.188
	Image 17	0.288
	Image 18	0.318
	Image 19	0.423
	Image 20	0.401
Lamp1	Image 1	0.199
	Image 2	0.166
	Image 3	0.0662
	Image 4	0.231
	Image 5	0.293
	Image 6	0.494
	Image 7	0.455
	Image 8	0.487
	Image 9	0.438
	Image 10	0.241
	Image 11	0.354
	Image 12	0.366
	Image 13	0.189
	Image 14	0.37
	Image 15	0.441
	Image 16	0.668
	Image 17	0.524
	Image 18	0.715
	Image 19	0.62
	Image 20	0.491
	Image 21	0.538
	Image 22	0.532
	Image 23	0.545
	Image 24	0.311
	Image 25	0.487
	Image 26	0.369
	Image 27	0.454

## Sheet: Fig. 4J
	Fig 4J: Quantitative changes of co-labelled PrPc after depolarisation in dependence of KCl concentration, normalised to untreated cells
Data summary
	5B2/6D11 co-labelling
	Area			Intensity
	0 mM	25 mM	100 mM	0 mM	25 mM	100 mM
average	1	1.94337	2.95633	1	1.92438	2.96881
SEM	0.0598508	0.118771	0.177313	0.0628773	0.138083	0.206643
All data
	5B2/6D11 co-labelling
	Area			Intensity
	0 mM	25 mM	100 mM	0 mM	25 mM	100 mM
Experiment 1	4.63339	1.57661	5.33841	4.55268	1.57401	4.40814
	2.74617	1.6549	7.64585	3.0141	1.73703	6.86134
	1.44963	2.2942	3.82834	1.59965	2.0406	2.85939
	0.576341	1.19576	6.99025	0.646918	0.988053	5.59291
	0.684377	0.868436	5.14392	0.746999	0.674739	4.39746
	1.68011	1.77868	5.18873	1.65089	1.61915	3.63881
	1.25888	1.90054	2.98794	1.20047	1.67063	2.44271
	1.50718	2.12724	4.86607	1.51573	1.80315	3.60999
	0.652147	1.0571	3.15586	0.675717	0.957527	2.19201
	1.95271	0.565576	1.25736	2.01568	0.440625	1.07252
	0.640657	1.09848	3.10883	0.565292	1.06766	2.79029
	1.01193	0.946941	4.31399	0.984517	0.760662	3.02536
	1.7149	1.35179	3.09011	1.69061	1.20452	2.19368
	0.854397	1.38335	1.70547	0.836549	1.25522	1.24622
	0.76166	1.6648	3.86509	0.626369	1.37893	2.95648
	0.434717	1.36308	3.39237	0.415138	1.22045	2.48317
	0.330111	1.18807	3.77212	0.283161	0.952677	2.8659
	0.332716	0.957973	4.39224	0.315182	0.801004	3.20364
	1.16788	0.867542	2.4917	1.28029	0.678823	2.22596
	0.552358	1.71665	3.35137	0.501088	1.27948	2.56144
	0.473272	1.83405	3.19671	0.490567	1.5184	2.42539
	0.639939	1.3386	3.11707	0.570813	1.27786	2.43476
	0.735258	1.00146	2.558	0.618359	0.833462	1.75478
	0.496253	1.2245	4.90103	0.444018	0.887806	3.8084
	0.932031	0.831436	4.44924	1.02355	0.574651	3.7964
	0.624664	1.63679	4.65026	0.623771	1.25364	3.65139
	0.344925	0.835426	3.29907	0.31416	0.675695	2.582
	0.44146	0.680644	2.68607	0.434853	0.526631	2.02794
	0.667456	1.30083	3.50417	0.648895	1.033	2.80563
	1.01815	0.308838	3.447	0.94965	0.247673	2.4357
	0.812571	1.34891	2.1462	0.777697	1.0404	1.52129
	1.15321	3.69587	3.25275	1.28668	4.30311	2.95236
	0.960568	4.14831	2.11482	0.875523	3.87483	1.70795
	0.265024	1.34218	3.8035	0.28377	1.02929	3.16061
	0.6049	1.84464	3.32538	0.682695	1.55499	2.55573
	0.888054	1.6667	2.83552	0.85795	1.30883	2.18825
Experiment 2	1.79396	2.69912	1.78201	1.88077	2.82353	1.82427
	1.86902	3.22081	0.989498	2.10673	3.76039	1.12203
	1.18282	3.65235	0.450271	1.3398	4.01917	0.381848
	0.555397	1.83276	1.86264	0.533253	1.88203	2.09016
	1.74727	1.36159	0.795886	1.71643	1.49514	0.71515
	1.88606	1.1824	0.0993738	1.98358	1.21951	0.0745834
	1.69276	2.2401	1.66619	1.59943	2.3024	1.98403
	0.98389	1.5609	1.26903	1.3027	1.53621	1.32677
	0.783603	1.12499	1.62519	0.955148	1.07516	1.85006
	0.705226	1.85541	0.242194	0.711592	1.90389	0.20289
	0.580049	1.21918	0.357905	0.547301	1.43238	0.293375
	1.22887	0.910479	0.385818	1.47913	0.958937	0.386945
	0.625362	2.45033	0.709717	0.627348	2.59183	0.794293
	1.27373	1.59194	2.01568	1.19711	1.67766	2.92014
	2.06354	1.19618	0.599403	2.07631	1.05882	0.490035
	0.959471	0.724102	0.11362	0.839071	0.654074	0.120869
	0.102597	0.982162	0.386193	0.0934369	0.987606	0.365631
	0.666444	1.02742	0.949423	0.570475	0.918787	0.821828
	0.493686	1.03725	0.819909	0.514355	1.00049	0.764221
	1.47704	2.02744	1.08524	1.40511	1.71524	0.957846
	2.27421	0.917462	0.995529	2.3708	0.786294	0.778868
	0.422563	0.630962	0.495079	0.449671	0.520794	0.426462
	0.680058	0.705779	0.431687	0.590329	0.636401	0.390381
	0.268903	0.585863	1.79893	0.203553	0.507777	1.65259
	1.1359	1.133	0.644913	1.41354	1.05987	0.554979
	0.863254	1.29723	0.731338	0.823398	1.30521	0.970217
	0.778339	0.849154	0.330667	0.689945	0.741381	0.266158
	1.13526	0.264691	0.205815	1.05106	0.209808	0.199866
	0.658833	0.569711	0.409337	0.625888	0.461908	0.320751
	0.261326	0.649203	0.840299	0.217139	0.582192	0.648096
	0.545213	1.85776	0.885188	0.46723	1.90664	0.82517
	0.838187	0.511372	1.37126	0.659294	0.447565	1.71015
	0.514075	0.746109	0.215881	0.392989	0.690607	0.158277
	1.48302	1.25815	1.30099	1.29475	1.22597	1.21058
	0.674727	1.18658	1.01343	0.555272	1.35933	0.970045
	0.795341	0.669179	0.653316	0.716058	0.623379	0.493922
Experiment 3	0.777949	3.67356	4.67808	0.862669	3.58301	5.73164
	0.349672	3.74324	12.0556	0.334247	4.01429	12.724
	0.49703	5.02292	6.35777	0.491501	4.99776	6.9291
	0.036837	1.8789	2.03842	0.0263563	2.00287	2.10418
	0.180295	5.58915	2.10906	0.106609	4.83327	1.98206
	0.739466	2.4855	4.00397	0.802646	2.15836	4.21012
	0.904449	3.12187	5.92375	0.96558	3.1907	5.49059
	0.855996	0.725452	3.33399	0.835671	0.616245	3.21955
	1.844	3.08793	6.59148	1.7964	3.05119	8.46263
	0.168942	2.55469	8.87513	0.17744	2.20492	11.1962
	1.9134	2.03867	5.56336	2.22907	1.83614	6.23972
	1.29857	6.61452	3.48609	0.949518	8.11726	3.43997
	1.34536	1.95872	2.22099	1.16912	1.81867	2.12846
	1.04144	4.14612	3.44464	1.21428	4.07628	3.39931
	1.21206	4.114	3.16439	1.0606	4.08516	3.56863
	2.63478	7.88567	5.22464	2.90672	9.4064	6.25693
	1.80091	1.88516	4.57251	1.81371	1.64661	4.47012
	0.535383	2.79098	2.21781	0.571721	2.27576	1.93455
	2.87448	3.75435	5.15958	2.5621	4.13501	5.3065
	1.02878	6.77617	2.43851	1.17487	8.76461	2.06761
	1.31885	2.81607	4.71484	1.18216	2.98956	4.78106
	0.647032	3.48733	2.53595	0.494157	3.76664	2.66505
	1.42056	3.75838	7.55045	1.39289	4.36906	8.0552
	1.44048	3.76107	8.14309	1.49881	3.47787	12.6986
	2.13902	1.96992	4.89709	2.10106	1.79196	4.86662
	0.632811	4.10826	2.21016	0.46553	3.98223	2.35746
	0.666205	3.57395	2.45516	0.564547	3.49408	2.35391
	2.01543	1.52013	2.19538	1.96178	1.54024	1.8928
	0.685413	3.94871	2.79867	0.617247	4.219	2.17887
	0.6998	5.45453	2.67522	0.654263	6.80592	3.30516
	1.68417	2.16211	1.32653	2.01792	2.10922	1.28556
	0.135644	0.66018	4.96239	0.141231	0.499502	5.7686
	0.985475	1.94983	1.62621	0.71477	1.92602	1.56293
	0.657999	1.74949	2.02991	0.538127	1.39878	2.65786
	0.235254	0.98064	2.56315	0.202396	1.13933	2.76828
	0.508277	1.30557	2.01798	0.422339	1.58833	2.60357
	0.706952	1.1044	2.87502	0.663211	1.03659	3.54982
	0.350013	2.24184	7.41122	0.32485	1.96678	8.55127
	0.946877	4.03559	8.35626	0.888436	4.44212	11.5787
	1.04959	4.16554	3.25614	0.900406	4.29521	3.37797
	1.76234	0.634709	3.98403	2.14042	0.515866	3.97334
	0.821057	1.9343	4.71923	0.963931	1.90775	4.81254
	0.282934	0.871358	2.85332	0.274737	0.772729	2.58829
	1.9411	0.42881	3.41895	1.94829	0.338768	4.43359
	1.67363	1.72542	4.17355	1.57371	1.71579	4.44797
	0.15402	1.5468	5.04433	0.268107	1.31131	5.83636
	0.692057	2.36414	4.67861	0.594252	2.28564	6.46835
	1.68581	1.79048	3.65561	1.54475	2.49803	5.07833
	0.568266	1.76912	1.39245	0.477978	1.42428	1.47656
	0.457048	1.15526	2.03053	0.464696	1.18247	2.4771
	0.949508	0.600432	1.42666	1.27522	0.740412	1.52017
	3.27704	0.654585	3.46073	3.35739	0.573789	4.15804
	0.513598	2.95111	2.99414	0.51407	2.51683	3.10766
	0.126301	0.91923	2.33528	0.104034	0.739421	3.01794
	1.0391	1.02751	1.9289	1.1918	0.952633	2.26112
	0.813306	0.973486	0.590071	0.86721	1.09539	0.583373
	0.52821	0.335328	3.28803	0.510641	0.348597	4.7413
	0.646985	3.00857	2.96291	0.583381	3.2488	3.58521
	0.60647	3.03907	1.38356	0.714433	2.64858	1.29472
	0.246042	1.46673	2.89528	0.264275	1.12192	3.22558
	2.16072	2.30951	2.74487	2.57789	2.29475	3.32061
	0.620058	2.03299	1.9824	0.512423	2.11448	1.84487
	0.163646	0.30804	1.81941	0.139409	0.310505	2.00851
	1.30509	1.52431	2.53562	1.33998	1.28012	2.27612

## Sheet: Fig. 4K
	Fig 4K: Quantitative changes in surface PrP levels after KCl-evoked depolarisation in uninfected S7 versus prion-infected iS7 cells
		Data were normalised to untreated cells
Data summary
	5B2/6D11 co-labelling
	iS7				S7
	Area		Intensity		Area		Intensity
	0 mM	90 mM	0 mM	90 mM	0 mM	90 mM	0 mM	90 mM
average	1	1.73467	1	1.71359	1	0.766638	1	0.779243
SEM	0.0395462	0.0686706	0.042567	0.0687826	0.0779716	0.0744177	0.0808038	0.0808516
Data
	5B2/6D11 co-labelling
	iS7				S7
	Area		Intensity		Area		Intensity
	0 mM	90 mM	0 mM	90 mM	0 mM	90 mM	0 mM	90 mM
Experiment 1	0.980629	2.72923	1.12064	2.48265	0.934503	1.98465	1.05239	2.46479
	0.544414	3.1006	0.562676	2.82274	1.13877	1.05242	1.07223	1.06391
	0.931915	2.26532	0.98259	2.21638	0.802383	1.24235	0.834556	1.22636
	0.659708	3.035	0.665727	2.93001	0.644018	0.224089	0.611991	0.200733
	0.745716	4.43959	0.82075	4.3317	0.297892	0.858263	0.285978	0.806318
	0.425844	3.20029	0.467103	2.88915	0.389697	0.33757	0.367047	0.305649
	0.290235	3.49897	0.304654	3.31797	0.67749	1.21677	0.614321	1.20673
	0.298988	2.22338	0.297657	1.9311	0.791673	0.843736	0.771788	0.797622
	0.493985	2.8781	0.542388	2.67979	0.904055	1.07235	0.850045	1.02407
	0.702707	2.13179	0.770548	2.09473	0.962669	2.77994	1.00448	2.81928
	0.625495	1.78168	0.744151	1.81392	0.0908386	2.44113	0.0779269	2.35781
	0.232346	1.20648	0.211806	1.03659	0.766124	0.981998	0.763085	0.892434
	0.324411	1.75119	0.288008	1.54825	0.240444	0.79967	0.240758	0.743952
	0.28603	1.54852	0.273303	1.32753	0.360149	1.4637	0.338334	1.41763
	0.369833	1.68334	0.321827	1.41899	0.749067	2.31131	0.725978	2.43336
	0.793284	1.076	0.732257	0.912779	0.236586	0.771297	0.261955	0.752473
	1.06736	0.998055	1.08171	0.808844	0.364503	1.06633	0.335824	1.02233
	0.700175	1.43804	0.657486	1.41554	0.366211	0.409739	0.344187	0.369912
	0.83942	2.08571	0.828642	1.97586	0.719128	0.170838	0.723433	0.147347
	0.700377	1.71631	0.724716	1.4971	0.532753	0.29097	0.678567	0.266253
	1.16854	2.39111	1.13996	2.17999	0.67746	0.486166	0.716711	0.46177
	1.81296	2.08826	1.98914	1.91688	1.07278	0.402897	1.08868	0.379349
	1.28247	2.60931	1.45416	2.48142	1.7769	0.298913	1.5918	0.277107
	1.143	2.08589	1.23027	1.91018	1.48963	0.0563405	1.65733	0.0482049
	0.942583	2.84447	0.967003	2.64965	2.78135	0.567568	2.89511	0.550139
	1.13489	2.17741	1.07835	2.03956	0.347493	0.907928	0.322858	0.857498
	2.30121	2.77897	2.17999	2.52693	0.466564	0.800798	0.404033	0.73796
	1.63748	2.27617	1.55915	2.21072	0.841622	0.484479	0.954001	0.491957
	2.38942	3.18912	2.4514	3.19501	0.569078	0.808063	0.57983	0.751713
	1.50222	1.40111	1.3525	1.31115	0.167469	0.492834	0.17436	0.460242
	1.24753	1.76518	1.18601	1.77593	1.93209	0.631805	2.00685	0.606303
	1.42263	2.02462	1.37608	1.90664	1.06818	0.926871	1.02122	0.941281
	0.965182	2.79903	0.895815	2.67708	1.47778	0.971223	1.46251	0.947275
	1.22567	4.14589	1.1116	4.01156	0.670326	0.50716	0.613146	0.470464
	0.888724	2.77473	0.824387	2.63781	1.81104	0.405115	1.83785	0.37519
	1.25357	3.13615	1.26072	3.16581	0.657726	0.252329	0.589637	0.234641
	0.718967	1.6368	0.649128	1.48806	1.52458	0.254759	1.67119	0.238001
	0.763172	1.26532	0.70666	1.16657	0.631805	0.174742	0.577803	0.161698
	0.973702	2.17522	0.911974	1.98044	2.40167	0.25649	2.51203	0.231033
	0.306909	2.82853	0.281692	2.65415	1.45904	0.282073	1.4061	0.270451
	0.693016	2.54647	0.648244	2.39409	2.14472	0.388422	2.26838	0.349834
	0.499315	2.47406	0.445381	2.35757	2.00694	2.28746	1.99519	2.39833
	0.575946	2.42072	0.604933	2.17404	1.25826	1.10192	1.1514	1.07434
	1.12886	2.02684	1.19327	1.91838	1.00973	0.524054	0.945842	0.465958
	1.39016	2.13325	1.44082	2.01893	3.08705	0.789127	3.10937	0.707328
	1.49811	2.12145	1.49741	2.00631	1.17354	0.642401	1.16654	0.581863
	2.63586	2.42586	2.67708	2.33061	0.684599	0.182252	0.617354	0.178032
	1.43314	2.30427	1.41081	2.14071	0.355539	0.319374	0.310261	0.29725
	1.76027	1.44337	1.77984	1.26294	1.17148	1.50576	1.11935	1.54539
	1.29161	2.14885	1.29758	1.90344	1.31459	0.816667	1.2784	0.806178
Experiment 2	1.98041	1.93623	2.09171	1.84068	2.52935	0.678182	2.24193	0.594299
	1.64104	2.2426	1.80749	2.26162	0.102174	0.208952	0.0844168	0.187664
	0.880409	1.87611	0.977918	1.79319	2.44441	0	2.33065	0
	1.48496	3.79822	1.52904	4.63316	1.05706	4.35087	0.945757	4.97362
	0.932944	2.79361	0.939774	3.04609	1.23788	5.0294	1.45634	5.24268
	0.562192	3.32436	0.538146	3.4184	0.754138	0	0.674695	0
	1.6575	1.53408	1.69974	1.48915	2.81671	0	2.53982	0
	1.50924	2.18227	1.41766	2.39108	3.02059	0.0904966	2.89644	0.0779724
	0.936268	1.53117	0.92681	1.51597	0	0.139402	0	0.116431
	1.58098	3.02898	1.62723	3.06019	0	0.774755	0	0.673491
	1.53719	1.56925	1.58264	1.59145	0	1.84465	0	1.65173
	1.36069	3.07879	1.35192	3.16099	0	4.91615	0	4.77649
	0.859098	1.97558	0.851097	1.93478	0	1.54625	0	1.45377
	1.49015	2.27188	1.69535	2.41283	0.527475	3.82967	0.500787	3.555
	1.29927	2.02052	1.43153	1.96264	0.558949	3.85396	0.509459	3.74774
	1.47184	2.31342	1.44876	2.4783	3.49176	2.37364	3.30105	5.05856
	0.486165	2.0728	0.457277	2.22043	0	0.718133	0	0.691883
	0.855953	1.40057	0.810598	1.42598	0.143627	1.40519	0.117786	1.26823
	0.346783	1.55753	0.320417	1.71781	4.17069	0	4.35464	0
	0.474127	2.35999	0.466596	2.74726	0.0879828	0.526947	0.0832515	0.474363
	0.502953	1.36883	0.472772	1.52034	3.35589	0.0894279	4.73071	0.0802111
	0.723193	1.76224	0.663817	1.85664	0	0.0703862	0	0.0588854
	1.58289	1.32061	1.66071	1.33972	0.0395922	0.0754138	0.0347196	0.0632647
	0.988762	1.64131	0.945081	1.6371	1.50394	0	1.38776	0
	1.85171	2.24221	1.94905	2.25393	1.31164	0.697011	1.17876	0.675849
	0.969741	1.90725	0.872284	1.8167	0.381877	2.72019	0.344371	2.69789
	0.836083	3.04864	0.855957	3.10963	0	1.26847	0	1.15907
	1.0229	1.55868	0.946608	1.42704	0	0.231759	0	0.20126
	0.84213	1.19608	0.849892	1.23028	0.0812149	0.615879	0.07014	0.543742
	0.592583	1.82875	0.584399	1.72146	0	0	0	0
	1.18558	1.85147	1.16219	1.88094	1.68623	0	1.72394	0
	1.23028	0.816918	1.1911	0.755465	0	0	0	0
	0.609009	1.08452	0.528831	1.02044	0	0.0646404	0	0.0565884
	0.169881	1.04336	0.145379	1.07355	0	2.02173	0	1.8411
	0.376977	1.40838	0.318237	1.60202	1.00815	0.381048	0.91899	0.331767
	0.427977	0.564929	0.383524	0.544454	0	0	0	0
	0.993282	0.825628	0.916461	0.806415	0.102174	0	0.106221	0
	0.602502	0.929964	0.542522	0.92847	4.1384	0	3.94473	0
	1.0048	1.01547	0.984016	1.01602	0.359412	0	0.325969	0
	1.23075	1.63935	1.21214	1.59591	0	0.279475	0	0.261363
	1.1322	1.23282	1.13581	1.26366	4.50041	0	4.68527	0
	1.16097	0.382122	1.17586	0.3383	0.112849	0.0833521	0.0950526	0.0694222
	0.991899	0.882447	1.0057	0.714469	4.85597	0	4.81128	0
	0.568074	0.666176	0.659752	0.604177	1.12036	0	1.16922	0
	0.527731	0.334739	0.475774	0.304214	0.211159	1.54111	0.177052	1.45418
	1.12565	0.303368	1.08426	0.256875	0	0	0	0
	1.1094	0.458791	1.03347	0.475682	0.287944	0	0.25879	0
	0.292858	0.114284	0.272698	0.0980858	0	0	0	0
Experiment 3	1.25969	1.19061	1.29393	1.33637	0.561509	0.589647	0.517643	0.586531
	1.59189	1.71067	1.64185	1.92786	1.8648	0.521752	1.63054	0.506667
	1.43219	1.303	1.48192	1.56827	1.1692	0.640064	1.28454	0.694875
	1.40377	0.636678	1.35345	0.885388	1.37825	0.622648	1.60199	0.63235
	1.5441	1.94713	2.23445	2.4599	1.52069	1.36002	1.49182	1.38516
	1.45523	1.26866	1.64795	1.41509	1.2541	0.652889	1.29865	0.719069
	0.74159	1.22084	0.835737	1.394	0.913643	0.714212	0.894946	0.962123
	0.760657	1.16883	0.764181	1.1543	1.63597	0.429108	1.8451	0.453636
	0.907893	0.962847	0.939597	1.08119	1.59664	0.790377	1.70076	0.821267
	2.33673	1.05935	3.02836	1.15502	1.29706	0.536753	1.31689	0.557176
	1.01968	1.2025	0.871853	1.29831	1.78393	0.630853	1.61327	0.56428
	1.30276	0.916305	1.32965	1.06716	0.74288	0.34164	0.676905	0.290159
	0.693568	1.5744	0.579662	1.57092	0.565548	0.247686	0.507467	0.195288
	1.14831	1.40012	1.2749	1.16659	0.487543	0.432257	0.423003	0.376023
	1.85476	1.36782	1.56058	1.43249	0.547786	0.440781	0.508558	0.457037
	0.621013	1.62689	0.786842	1.69233	0.5086	0.776707	0.45193	0.776321
	0.497527	1.41355	0.629365	1.41675	0.817544	0.95253	0.779278	1.11957
	0.557815	1.15455	0.813932	1.05078	1.58191	0.35213	1.74594	0.341279
	0.906152	0.842966	0.901659	0.87199	1.11594	0.552372	1.24362	0.626045
	1.16136	0.996001	1.38505	1.04156	1.54469	0.314005	1.7075	0.339199
	0.647964	0.716263	0.576168	0.838596	1.36375	0.357611	1.37986	0.341883
	0.797087	1.4794	0.701776	1.4561	1.31116	0.346303	1.36565	0.350172
	0.429467	1.09183	0.47173	1.31971	1.17722	0.356871	1.32295	0.339287
	0.971965	2.31706	1.35009	1.99689	0.90833	0.325998	1.01094	0.328435
	0.537067	2.59513	0.674475	2.39017	0.316413	0.336371	0.30536	0.296168
	0.623912	1.78941	0.783462	1.74967	0.288656	0.619226	0.245283	0.566806
	0.556793	1.51762	0.448672	1.65671	0.587928	0.65556	0.603001	0.641936
	1.52516	1.3006	1.37656	1.16159	0.329556	0.627962	0.253806	0.573675
	0.92101	1.22114	1.01996	1.14246	0.493607	0.483518	0.433294	0.443088
	0.51158	1.29358	0.73444	1.29922	0.707191	0.664263	0.715578	0.657158
	0.510238	0.985589	0.57607	1.02885	1.14198	1.12766	1.15886	1.32617
	0.327081	1.50498	0.253328	1.8247	1.06692	0.428159	1.0798	0.431215
	0.955002	1.07324	0.703227	0.975029	1.2139	0.51144	1.09628	0.459617
	0.47573	0.395266	0.41887	0.325165	1.30001	0.715809	1.33798	0.773657
	0.875803	0.596009	0.730227	0.849685	0.971414	0.550334	1.01172	0.521447
	0.852903	0.493148	0.715497	0.346958	1.15509	0.622043	1.18938	0.715699
	1.27779	0.624267	1.03057	0.617662	1.65018	0.770618	1.61892	0.784364
	0.505377	1.27961	0.499461	1.56673	0.756734	0.466154	0.732722	0.461681
	1.36284	0.763247	1.25307	0.676702	0.842695	0.552882	0.858206	0.562101
	0.927339	1.46742	0.723665	1.5	0.92925	0.504178	0.819274	0.524249
	1.2273	2.3001	0.962486	2.58764	0.255527	0.300856	0.219476	0.288518
	1.28073	2.26989	0.978918	2.5981	0.252955	1.5518	0.218986	1.60737
	0.833251	2.18703	0.613765	2.05447	0.735378	0.548944	0.699787	0.613793
	1.5182	0.909831	1.66446	0.759096	0.506688	0.717427	0.46898	0.756418
	0.630361	0.94742	0.52159	0.834147	1.38042	0.577131	1.41303	0.563606
	1.23095	0.543358	0.922381	0.50874	1.27276	0.945962	1.17611	1.08321
	1.66731	0.427727	1.27076	0.318164	1.54326	0.660948	1.48652	0.719568
	0.823111	0.684163	0.669396	0.676644	0.652766	0.433043	0.537895	0.379884

## Sheet: Fig. 5A
	Fig 5A: Changes in prion steady state levels of persistently infected cells following inihibitor treatment
	Compound	Concentration [μm]	average	SEM
	Dynasore	5	0.159674	0.0106142
		2.5	0.121743	0.010918
		1.25	0.116303	0.00974597
		0.6	0.156279	0.0153819
		0.3	0.406195	0.0258935
		DMSO	1	0.0443436
	Dynole	5	0.23042	0.0400649
		2.5	0.189665	0.0504261
		1.25	0.383156	0.0562206
		0.6	0.713169	0.0896677
		0.3	1.00652	0.084236
		DMSO	1	0.0527291
	Pitstop 2	1.25	0.972476	0.0514454
		0.6	1.01589	0.06548
		0.3	1.07822	0.0565456
		0.15	1.14873	0.084315
		0.08	1.02994	0.0969412
		DMSO	1	0.0572746
	Cytochalasin D	0.04	0.885825	0.0398681
		0.02	0.822897	0.0674865
		0.01	0.732022	0.0369875
		0.005	0.841868	0.0423354
		0.0025	0.913742	0.0416682
		0.00125	1.01291	0.074699
		DMSO	1	0.0457789
	Amiloride	20	0.802699	0.0177224
		10	0.791281	0.0219727
		5	0.767142	0.0232675
		2.5	0.881892	0.0537636
		1.25	0.858396	0.0317504
		0.6	0.865172	0.0238697
		DMSO	1	0.0365851

## Sheet: Fig. 5B
	Fig. 5B Gene silencing of Prnp in S7 cells using pooled siRNA, determined by RT-qPCR
			siPool Prnp	NTC		NTC: Non-targeting control
			19	100
			14.3	105.4
			10.1	108.6
			20	109.7
	Mean		15.85	110.3
	Stdv		4.56837	4.35077
	T-test			1.22113e-07

[truncated: 22 more sheets: Fig. 5C, Fig. 5E, Fig. 5G, Fig. 5H, Fig. 5I, Fig. 5J, Fig. 6B, Fig. 7A, Fig. 7B, Fig. 7C, Suppl. Fig. 5C, Suppl. Fig. 5F, Suppl. Fig. 5H, Suppl. Fig. 5I, Suppl. Fig. 6A, Suppl. Fig. 6B, Suppl. Fig. 6C, Suppl. Fig. 6D, Suppl. Fig. 6E, Suppl. Fig. 6F …]
